# Supplementary material for: Bis(isonicotinamide-κN 1)bis­[4-(methyl­amino)benzoato]zinc(II) monohydrate
Source: Acta Crystallogr Sect E Struct Rep Online. 2009 Oct 17;65(Pt 11):m1365–6. doi: 10.1107/S1600536809041208 (PMC2970957; doi:10.1107/S1600536809041208)
Supplement: Supplementary file 1 [file e-65-m1365-sup1.cif]

##############################################################################
###                                                                        ###
###        Electronic paper (Acta Crystallographica Section E)             ###
###                                                                        ###
##############################################################################
#                                                                            #
# This CIF contains the data in a paper accepted for publication in Acta     #
# Crystallographica Section E. It conforms to the requirements of Notes      #
# for Authors for Section E, and has been peer reviewed under the auspices   #
# of the IUCr Commission on Journals.                                        #
#                                                                            #
# Full details of the Crystallographic Information File format               #
# are given in the paper "The Crystallographic Information File (CIF):       #
# a New Standard Archive File for Crystallography" by S. R. Hall, F. H.      #
# Allen and I. D. Brown [Acta Cryst. (1991), A47, 655-685].                  #
#                                                                            #
# The current version of the core CIF dictionary is obtainable from          #
# ftp://ftp.iucr.org/pub/cif_core.dic. The current version number is 2.4.    #
#                                                                            #
# Software is freely available for graphical display of the structure(s) in  #
# this CIF.  For information consult the CIF home page http://www.iucr.org/  #
# cif/home.html                                                              #
#                                                                            #
# This file may be used for bona fide research purposes within the           #
# scientific community so long as proper attribution is given to the journal # 
# article from which it was obtained.                                        #
#                                                                            #
##############################################################################
                                             
data_I
_audit_creation_method     SHELXL-97
_chemical_name_systematic
;
Bis(isonicotinamide-\k<i>N</i>^1^)bis[4-(methylamino)benzoato]zinc(II)
monohydrate
;
_chemical_name_common     ?
_chemical_formula_moiety     'C28 H28 N6 O6 Zn, H2 O'
_chemical_formula_sum     'C28 H30 N6 O7 Zn'
_chemical_formula_iupac     '[Zn (C8 H8 N O2)2 (C6 H6 N2 O)2], H2 O'
_chemical_formula_weight     627.95
_chemical_melting_point     ?
_symmetry_cell_setting     monoclinic
_symmetry_space_group_name_H-M     'P 21/c'
_symmetry_space_group_name_Hall     '-P 2ybc'
loop_
    _symmetry_equiv_pos_as_xyz
    'x, y, z'
    '-x, y+1/2, -z+1/2'
    '-x, -y, -z'
    'x, -y-1/2, z-1/2'
_cell_length_a     8.1323(8)
_cell_length_b     13.2098(12)
_cell_length_c     27.219(3)
_cell_angle_alpha     90.00
_cell_angle_beta     96.949(6)
_cell_angle_gamma     90.00
_cell_volume     2902.6(5)
_cell_formula_units_Z     4
_cell_measurement_reflns_used     6603
_cell_measurement_theta_min     2.74
_cell_measurement_theta_max     25.29
_cell_measurement_temperature     294(2)
_exptl_crystal_description     block
_exptl_crystal_colour     yellow
_exptl_crystal_size_max     0.55
_exptl_crystal_size_mid     0.45
_exptl_crystal_size_min     0.35
_exptl_crystal_density_diffrn     1.437
_exptl_crystal_density_meas     ?
_exptl_crystal_density_method     'not measured'
_exptl_crystal_F_000     1304
_exptl_absorpt_coefficient_mu     0.902
_exptl_absorpt_correction_type     multi-scan
_exptl_absorpt_process_details     '(SADABS; Bruker, 2005)'
_exptl_absorpt_correction_T_min     0.618
_exptl_absorpt_correction_T_max     0.725
_exptl_special_details
;
;
_diffrn_ambient_temperature     294(2)
_diffrn_radiation_type     MoK\a
_diffrn_radiation_wavelength     0.71073
_diffrn_radiation_source     'fine-focus sealed tube'
_diffrn_radiation_monochromator     graphite
_diffrn_measurement_device_type     'Bruker Kappa APEXII CCD area-detector'
_diffrn_measurement_method     '\f and \w'
_diffrn_detector_area_resol_mean     ?
_diffrn_reflns_number     27836
_diffrn_reflns_av_R_equivalents     0.0473
_diffrn_reflns_av_sigmaI/netI     0.0449
_diffrn_reflns_theta_min     2.16
_diffrn_reflns_theta_max     28.46
_diffrn_reflns_theta_full     28.46
_diffrn_measured_fraction_theta_max     0.991
_diffrn_measured_fraction_theta_full     0.991
_diffrn_reflns_limit_h_min     -10
_diffrn_reflns_limit_h_max     10
_diffrn_reflns_limit_k_min     -17
_diffrn_reflns_limit_k_max     17
_diffrn_reflns_limit_l_min     -27
_diffrn_reflns_limit_l_max     36
_diffrn_standards_number     0
_diffrn_standards_interval_count     ?
_diffrn_standards_interval_time     ?
_diffrn_standards_decay_%     ?
_refine_special_details
;
Refinement of <i>F</i>^2^ against ALL reflections. The weighted <i>R</i>-factor
<i>wR</i> and goodness of fit <i>S</i> are based on <i>F</i>^2^, conventional
<i>R</i>-factors <i>R</i> are based on <i>F</i>, with <i>F</i> set to zero for
negative <i>F</i>^2^. The threshold expression of <i>F</i>^2^ >
\s(<i>F</i>^2^) is used only for calculating <i>R</i>-factors(gt) <i>etc</i>.
and is not relevant to the choice of reflections for refinement.
<i>R</i>-factors based on <i>F</i>^2^ are statistically about twice as large
as those based on <i>F</i>, and <i>R</i>- factors based on ALL data will be
even larger.
;
_reflns_number_total     7249
_reflns_number_gt     5243
_reflns_threshold_expression     I>2\s(I)
_refine_ls_structure_factor_coef     Fsqd
_refine_ls_matrix_type     full
_refine_ls_R_factor_all     0.0671
_refine_ls_R_factor_gt     0.0420
_refine_ls_wR_factor_gt     0.0993
_refine_ls_wR_factor_ref     0.1096
_refine_ls_goodness_of_fit_ref     1.025
_refine_ls_restrained_S_all     1.038
_refine_ls_number_reflns     7249
_refine_ls_number_parameters     389
_refine_ls_number_restraints     3
_refine_ls_hydrogen_treatment     mixed
_refine_ls_weighting_scheme     calc
_refine_ls_weighting_details
           'calc w=1/[\s^2^(Fo^2^)+(0.046P)^2^+0.981P] where P=(Fo^2^+2Fc^2^)/3'
_atom_sites_solution_hydrogens     geom
_atom_sites_solution_primary     direct
_atom_sites_solution_secondary     difmap
_refine_ls_shift/su_max     0.000
_refine_ls_shift/su_mean     0.000
_refine_diff_density_max     0.619
_refine_diff_density_min     -0.319
_refine_ls_extinction_method     none
_refine_ls_extinction_coef     ?
loop_
    _atom_type_symbol
    _atom_type_description
    _atom_type_scat_dispersion_real
    _atom_type_scat_dispersion_imag
    _atom_type_scat_source
    'C' 'C' 0.0033 0.0016
                         'International Tables Vol C Tables 4.2.6.8 and 6.1.1.4'
    'H' 'H' 0.0000 0.0000
                         'International Tables Vol C Tables 4.2.6.8 and 6.1.1.4'
    'N' 'N' 0.0061 0.0033
                         'International Tables Vol C Tables 4.2.6.8 and 6.1.1.4'
    'O' 'O' 0.0106 0.0060
                         'International Tables Vol C Tables 4.2.6.8 and 6.1.1.4'
    'Zn' 'Zn' 0.2839 1.4301
                         'International Tables Vol C Tables 4.2.6.8 and 6.1.1.4'
_computing_data_collection     'APEX2 (Bruker, 2007)'
_computing_cell_refinement     'SAINT (Bruker, 2007)'
_computing_data_reduction     'SAINT (Bruker, 2007)'
_computing_structure_solution     'SHELXS97 (Sheldrick, 2008)'
_computing_structure_refinement     'SHELXL97 (Sheldrick, 2008)'
_computing_molecular_graphics     'ORTEP-3 for Windows (Farrugia, 1997)'
_computing_publication_material     'WinGX (Farrugia, 1999)'
loop_
    _atom_site_type_symbol
    _atom_site_label
    _atom_site_fract_x
    _atom_site_fract_y
    _atom_site_fract_z
    _atom_site_U_iso_or_equiv
    _atom_site_adp_type
    _atom_site_calc_flag
    _atom_site_refinement_flags
    _atom_site_occupancy
    _atom_site_disorder_assembly
    _atom_site_disorder_group
    Zn Zn1 0.38843(3) 0.14401(2) 0.382846(9) 0.03967(9) Uani d . 1 . .
    O O1 0.6266(3) 0.19218(15) 0.37937(9) 0.0729(6) Uani d . 1 . .
    O O2 0.4834(3) 0.29273(19) 0.41966(8) 0.0767(6) Uani d . 1 . .
    O O3 0.3923(2) 0.00547(13) 0.35943(7) 0.0563(5) Uani d . 1 . .
    O O4 0.5680(2) -0.04606(13) 0.42345(6) 0.0530(4) Uani d . 1 . .
    O O5 -0.1909(2) 0.20940(16) 0.54876(6) 0.0642(5) Uani d . 1 . .
    O O6 0.0275(3) 0.41634(17) 0.17505(9) 0.0875(7) Uani d . 1 . .
    O O7 0.7484(4) 0.0760(2) 0.30434(10) 0.0854(7) Uani d D 1 . .
    H H71 0.817(5) 0.028(3) 0.3165(17) 0.138(19) Uiso d D 1 . .
    H H72 0.739(10) 0.118(4) 0.3290(18) 0.29(4) Uiso d D 1 . .
    N N1 0.2088(2) 0.13652(13) 0.42983(6) 0.0379(4) Uani d . 1 . .
    N N2 0.2637(2) 0.20452(15) 0.31803(7) 0.0414(4) Uani d . 1 . .
    N N3 -0.3353(3) 0.09359(16) 0.50163(7) 0.0474(5) Uani d . 1 . .
    H H3A -0.4175 0.0971 0.5187 0.057 Uiso calc R 1 . .
    H H3B -0.3393 0.0531 0.4768 0.057 Uiso calc R 1 . .
    N N4 -0.0387(3) 0.2613(2) 0.14760(8) 0.0648(6) Uani d . 1 . .
    H H4A -0.0868 0.2837 0.1198 0.078 Uiso calc R 1 . .
    H H4B -0.0350 0.1973 0.1534 0.078 Uiso calc R 1 . .
    N N5 1.1355(3) 0.5607(2) 0.42313(12) 0.0793(8) Uani d . 1 . .
    H H5A 1.1184 0.6159 0.4385 0.095 Uiso calc R 1 . .
    N N6 0.5279(4) -0.43347(18) 0.28178(9) 0.0701(7) Uani d . 1 . .
    H H6A 0.4608 -0.4427 0.2552 0.084 Uiso calc R 1 . .
    C C1 0.6150(4) 0.2730(2) 0.40298(10) 0.0565(7) Uani d . 1 . .
    C C2 0.7569(3) 0.34465(18) 0.40946(9) 0.0465(6) Uani d . 1 . .
    C C3 0.8948(3) 0.3316(2) 0.38584(11) 0.0561(7) Uani d . 1 . .
    H H3 0.9031 0.2743 0.3664 0.067 Uiso calc R 1 . .
    C C4 1.0221(3) 0.4018(2) 0.39029(11) 0.0596(7) Uani d . 1 . .
    H H4 1.1143 0.3912 0.3738 0.072 Uiso calc R 1 . .
    C C5 1.0136(3) 0.4877(2) 0.41909(11) 0.0535(6) Uani d . 1 . .
    C C6 0.8760(3) 0.4990(2) 0.44393(10) 0.0557(6) Uani d . 1 . .
    H H6 0.8683 0.5550 0.4642 0.067 Uiso calc R 1 . .
    C C7 0.7507(3) 0.4289(2) 0.43909(10) 0.0523(6) Uani d . 1 . .
    H H7 0.6596 0.4383 0.4562 0.063 Uiso calc R 1 . .
    C C8 0.4882(3) -0.06043(17) 0.38227(8) 0.0409(5) Uani d . 1 . .
    C C9 0.4992(3) -0.15862(16) 0.35668(8) 0.0379(5) Uani d . 1 . .
    C C10 0.6074(3) -0.23362(18) 0.37532(8) 0.0454(6) Uani d . 1 . .
    H H10 0.6740 -0.2226 0.4051 0.055 Uiso calc R 1 . .
    C C11 0.6197(3) -0.32501(19) 0.35091(9) 0.0492(6) Uani d . 1 . .
    H H11 0.6943 -0.3740 0.3642 0.059 Uiso calc R 1 . .
    C C12 0.5205(3) -0.34305(18) 0.30670(9) 0.0463(6) Uani d . 1 . .
    C C13 0.4099(3) -0.2684(2) 0.28777(9) 0.0513(6) Uani d . 1 . .
    H H13 0.3418 -0.2797 0.2583 0.062 Uiso calc R 1 . .
    C C14 0.4007(3) -0.17839(19) 0.31230(9) 0.0451(5) Uani d . 1 . .
    H H14 0.3267 -0.1292 0.2989 0.054 Uiso calc R 1 . .
    C C15 0.0795(3) 0.07424(17) 0.41887(8) 0.0393(5) Uani d . 1 . .
    H H15 0.0824 0.0285 0.3930 0.047 Uiso calc R 1 . .
    C C16 -0.0571(3) 0.07462(16) 0.44399(8) 0.0377(5) Uani d . 1 . .
    H H16 -0.1450 0.0308 0.4349 0.045 Uiso calc R 1 . .
    C C17 -0.0624(3) 0.14121(16) 0.48315(7) 0.0368(5) Uani d . 1 . .
    C C18 0.0745(3) 0.20295(19) 0.49524(9) 0.0474(6) Uani d . 1 . .
    H H18 0.0774 0.2471 0.5219 0.057 Uiso calc R 1 . .
    C C19 0.2050(3) 0.19921(19) 0.46815(9) 0.0467(6) Uani d . 1 . .
    H H19 0.2948 0.2420 0.4767 0.056 Uiso calc R 1 . .
    C C20 0.1486(3) 0.1521(2) 0.29058(10) 0.0546(7) Uani d . 1 . .
    H H20 0.1208 0.0884 0.3016 0.066 Uiso calc R 1 . .
    C C21 0.0679(3) 0.1870(2) 0.24650(10) 0.0562(7) Uani d . 1 . .
    H H21 -0.0132 0.1477 0.2286 0.067 Uiso calc R 1 . .
    C C22 0.1084(3) 0.28063(18) 0.22918(8) 0.0438(5) Uani d . 1 . .
    C C23 0.2258(4) 0.3356(2) 0.25815(10) 0.0563(7) Uani d . 1 . .
    H H23 0.2548 0.3998 0.2482 0.068 Uiso calc R 1 . .
    C C24 0.3005(3) 0.2961(2) 0.30173(10) 0.0538(6) Uani d . 1 . .
    H H24 0.3800 0.3346 0.3208 0.065 Uiso calc R 1 . .
    C C25 0.0290(3) 0.3249(2) 0.18116(10) 0.0536(6) Uani d . 1 . .
    C C26 -0.2036(3) 0.15014(18) 0.51356(8) 0.0421(5) Uani d . 1 . .
    C C27 1.2895(4) 0.5493(3) 0.40301(19) 0.1095(15) Uani d . 1 . .
    H H27A 1.3565 0.6084 0.4104 0.164 Uiso calc R 1 . .
    H H27B 1.2682 0.5408 0.3678 0.164 Uiso calc R 1 . .
    H H27C 1.3469 0.4909 0.4174 0.164 Uiso calc R 1 . .
    C C28 0.6406(5) -0.5118(2) 0.29771(13) 0.0799(10) Uani d . 1 . .
    H H28A 0.6176 -0.5701 0.2769 0.120 Uiso calc R 1 . .
    H H28B 0.6288 -0.5294 0.3313 0.120 Uiso calc R 1 . .
    H H28C 0.7517 -0.4892 0.2957 0.120 Uiso calc R 1 . .
loop_
    _atom_site_aniso_label
    _atom_site_aniso_U_11
    _atom_site_aniso_U_22
    _atom_site_aniso_U_33
    _atom_site_aniso_U_12
    _atom_site_aniso_U_13
    _atom_site_aniso_U_23
    Zn1 0.03984(15) 0.03946(15) 0.03854(14) 0.00064(12) -0.00003(10)
                                                                    -0.00057(11)
    O1 0.0594(12) 0.0508(12) 0.1023(17) -0.0087(10) -0.0158(11) -0.0037(11)
    O2 0.0548(12) 0.1030(18) 0.0720(13) -0.0330(12) 0.0069(11) 0.0000(12)
    O3 0.0581(11) 0.0415(9) 0.0678(12) 0.0058(8) 0.0019(9) -0.0055(9)
    O4 0.0616(11) 0.0534(10) 0.0436(9) -0.0119(9) 0.0054(8) -0.0142(8)
    O5 0.0619(12) 0.0890(15) 0.0424(9) -0.0183(11) 0.0093(8) -0.0312(10)
    O6 0.0969(17) 0.0636(14) 0.0910(16) -0.0088(12) -0.0338(13) 0.0343(12)
    O7 0.0896(18) 0.0896(18) 0.0740(15) 0.0117(15) -0.0021(13) 0.0119(14)
    N1 0.0399(10) 0.0368(10) 0.0360(9) -0.0024(8) 0.0005(8) -0.0004(8)
    N2 0.0444(11) 0.0430(11) 0.0362(9) 0.0032(9) 0.0022(8) 0.0038(8)
    N3 0.0493(12) 0.0569(13) 0.0367(10) -0.0133(10) 0.0086(9) -0.0088(9)
    N4 0.0757(16) 0.0712(16) 0.0428(12) 0.0031(13) -0.0126(11) 0.0135(11)
    N5 0.0610(15) 0.0601(15) 0.120(2) -0.0228(13) 0.0253(16) -0.0080(15)
    N6 0.099(2) 0.0504(14) 0.0573(14) 0.0041(13) -0.0066(13) -0.0171(11)
    C1 0.0561(16) 0.0532(16) 0.0541(15) -0.0097(13) -0.0185(13) 0.0166(13)
    C2 0.0429(12) 0.0447(13) 0.0494(13) -0.0023(11) -0.0047(11) 0.0112(11)
    C3 0.0574(16) 0.0388(13) 0.0714(18) 0.0053(12) 0.0052(14) 0.0010(12)
    C4 0.0484(15) 0.0549(16) 0.0784(19) 0.0017(13) 0.0194(14) 0.0010(15)
    C5 0.0462(14) 0.0456(14) 0.0680(17) -0.0064(12) 0.0038(12) 0.0059(13)
    C6 0.0540(15) 0.0538(15) 0.0583(15) -0.0052(13) 0.0026(13) -0.0087(13)
    C7 0.0421(13) 0.0636(16) 0.0512(14) -0.0058(12) 0.0058(11) -0.0014(13)
    C8 0.0411(12) 0.0401(12) 0.0434(12) -0.0090(10) 0.0124(10) -0.0036(10)
    C9 0.0391(11) 0.0383(12) 0.0363(11) -0.0043(10) 0.0049(9) -0.0004(9)
    C10 0.0498(14) 0.0471(13) 0.0372(12) -0.0017(11) -0.0037(10) -0.0028(10)
    C11 0.0554(15) 0.0437(13) 0.0471(13) 0.0074(11) 0.0007(11) 0.0014(11)
    C12 0.0565(14) 0.0412(13) 0.0416(12) -0.0066(11) 0.0070(11) -0.0027(10)
    C13 0.0555(15) 0.0549(15) 0.0408(12) -0.0049(12) -0.0058(11) -0.0071(11)
    C14 0.0478(13) 0.0459(13) 0.0400(12) 0.0020(11) -0.0011(10) -0.0005(10)
    C15 0.0476(13) 0.0364(11) 0.0327(10) -0.0043(10) 0.0000(9) -0.0051(9)
    C16 0.0425(12) 0.0356(11) 0.0332(10) -0.0059(10) -0.0027(9) -0.0021(9)
    C17 0.0423(11) 0.0380(11) 0.0281(9) -0.0024(10) -0.0034(8) 0.0026(9)
    C18 0.0518(14) 0.0511(14) 0.0380(11) -0.0115(12) 0.0005(11) -0.0147(11)
    C19 0.0454(13) 0.0498(14) 0.0438(12) -0.0127(11) 0.0016(11) -0.0120(11)
    C20 0.0638(16) 0.0461(14) 0.0501(14) -0.0102(13) -0.0092(12) 0.0121(12)
    C21 0.0577(16) 0.0540(15) 0.0519(14) -0.0137(13) -0.0137(12) 0.0094(12)
    C22 0.0408(12) 0.0489(14) 0.0410(12) 0.0050(11) 0.0017(10) 0.0080(10)
    C23 0.0637(17) 0.0475(15) 0.0547(15) -0.0075(13) -0.0042(13) 0.0120(12)
    C24 0.0596(16) 0.0493(15) 0.0490(14) -0.0086(13) -0.0081(12) 0.0054(12)
    C25 0.0438(13) 0.0593(16) 0.0553(15) 0.0013(12) -0.0036(12) 0.0173(13)
    C26 0.0459(12) 0.0500(13) 0.0290(10) -0.0034(11) -0.0005(9) -0.0014(10)
    C27 0.061(2) 0.091(3) 0.181(5) -0.025(2) 0.035(3) 0.004(3)
    C28 0.119(3) 0.0436(16) 0.078(2) 0.0090(18) 0.013(2) -0.0122(15)
_geom_special_details
;
All e.s.d.'s (except the e.s.d. in the dihedral angle between two l.s. planes)
are estimated using the full covariance matrix. The cell e.s.d.'s are taken
into account individually in the estimation of e.s.d.'s in distances, angles
and torsion angles; correlations between e.s.d.'s in cell parameters are only
used when they are defined by crystal symmetry. An approximate (isotropic)
treatment of cell e.s.d.'s is used for estimating e.s.d.'s involving l.s.
planes.
;
loop_
    _geom_bond_atom_site_label_1
    _geom_bond_atom_site_label_2
    _geom_bond_site_symmetry_2
    _geom_bond_distance
    _geom_bond_publ_flag
    Zn1 O1 . 2.051(2) yes
    Zn1 O2 . 2.296(2) yes
    Zn1 O3 . 1.9394(17) yes
    Zn1 N1 . 2.0569(18) yes
    Zn1 N2 . 2.0850(18) yes
    O1 C1 . 1.256(4) ?
    O3 C8 . 1.279(3) ?
    O5 C26 . 1.232(3) ?
    O6 C25 . 1.219(3) ?
    O7 H71 . 0.88(4) ?
    O7 H72 . 0.88(5) ?
    N1 C15 . 1.340(3) ?
    N1 C19 . 1.335(3) ?
    N2 C20 . 1.321(3) ?
    N2 C24 . 1.335(3) ?
    N3 C26 . 1.314(3) ?
    N3 H3A . 0.8600 ?
    N3 H3B . 0.8600 ?
    N4 H4A . 0.8600 ?
    N4 H4B . 0.8600 ?
    N5 C27 . 1.434(4) ?
    N5 H5A . 0.8600 ?
    N6 C28 . 1.415(4) ?
    N6 H6A . 0.8600 ?
    C1 O2 . 1.240(4) ?
    C1 C2 . 1.486(4) ?
    C2 C3 . 1.369(4) ?
    C2 C7 . 1.378(4) ?
    C3 C4 . 1.385(4) ?
    C3 H3 . 0.9300 ?
    C4 C5 . 1.386(4) ?
    C4 H4 . 0.9300 ?
    C5 N5 . 1.377(3) ?
    C5 C6 . 1.384(4) ?
    C6 C7 . 1.372(4) ?
    C6 H6 . 0.9300 ?
    C7 H7 . 0.9300 ?
    C8 O4 . 1.240(3) ?
    C8 C9 . 1.480(3) ?
    C9 C10 . 1.380(3) ?
    C9 C14 . 1.391(3) ?
    C10 H10 . 0.9300 ?
    C11 C10 . 1.388(3) ?
    C11 H11 . 0.9300 ?
    C12 N6 . 1.379(3) ?
    C12 C11 . 1.386(3) ?
    C13 C12 . 1.391(4) ?
    C13 H13 . 0.9300 ?
    C14 C13 . 1.370(3) ?
    C14 H14 . 0.9300 ?
    C15 H15 . 0.9300 ?
    C16 C15 . 1.373(3) ?
    C16 H16 . 0.9300 ?
    C17 C16 . 1.387(3) ?
    C17 C26 . 1.499(3) ?
    C18 C17 . 1.387(3) ?
    C18 H18 . 0.9300 ?
    C19 C18 . 1.365(3) ?
    C19 H19 . 0.9300 ?
    C20 C21 . 1.376(3) ?
    C20 H20 . 0.9300 ?
    C21 C22 . 1.378(3) ?
    C21 H21 . 0.9300 ?
    C22 C23 . 1.371(3) ?
    C22 C25 . 1.504(3) ?
    C23 C24 . 1.369(3) ?
    C23 H23 . 0.9300 ?
    C24 H24 . 0.9300 ?
    C25 N4 . 1.312(4) ?
    C27 H27A . 0.9600 ?
    C27 H27B . 0.9600 ?
    C27 H27C . 0.9600 ?
    C28 H28A . 0.9600 ?
    C28 H28B . 0.9600 ?
    C28 H28C . 0.9600 ?
loop_
    _geom_angle_atom_site_label_1
    _geom_angle_atom_site_label_2
    _geom_angle_atom_site_label_3
    _geom_angle_site_symmetry_1
    _geom_angle_site_symmetry_3
    _geom_angle
    _geom_angle_publ_flag
    O1 Zn1 O2 . . 59.02(8) ?
    O1 Zn1 N1 . . 142.08(8) ?
    O1 Zn1 N2 . . 101.97(8) ?
    O3 Zn1 O1 . . 102.97(8) ?
    O3 Zn1 O2 . . 158.87(8) ?
    O3 Zn1 N1 . . 101.54(8) ?
    O3 Zn1 N2 . . 96.27(8) ?
    O3 Zn1 C1 . . 131.97(9) ?
    N1 Zn1 O2 . . 89.80(7) ?
    N1 Zn1 N2 . . 103.61(7) ?
    N1 Zn1 C1 . . 116.91(9) ?
    N2 Zn1 O2 . . 98.32(8) ?
    N2 Zn1 C1 . . 101.11(8) ?
    C1 O1 Zn1 . . 96.36(19) ?
    C1 O2 Zn1 . . 85.43(18) ?
    C8 O3 Zn1 . . 121.05(16) ?
    H71 O7 H72 . . 106(4) ?
    C15 N1 Zn1 . . 119.23(14) ?
    C19 N1 Zn1 . . 122.76(15) ?
    C19 N1 C15 . . 117.6(2) ?
    C20 N2 Zn1 . . 121.09(16) ?
    C20 N2 C24 . . 117.3(2) ?
    C24 N2 Zn1 . . 121.55(17) ?
    C26 N3 H3A . . 120.0 ?
    C26 N3 H3B . . 120.0 ?
    H3A N3 H3B . . 120.0 ?
    C25 N4 H4A . . 120.0 ?
    C25 N4 H4B . . 120.0 ?
    H4A N4 H4B . . 120.0 ?
    C5 N5 C27 . . 123.3(3) ?
    C5 N5 H5A . . 118.3 ?
    C27 N5 H5A . . 118.3 ?
    C12 N6 C28 . . 123.3(2) ?
    C12 N6 H6A . . 118.4 ?
    C28 N6 H6A . . 118.4 ?
    O1 C1 Zn1 . . 53.97(14) ?
    O1 C1 C2 . . 119.8(3) ?
    O2 C1 Zn1 . . 65.22(15) ?
    O2 C1 O1 . . 119.2(3) ?
    O2 C1 C2 . . 121.0(3) ?
    C3 C2 C1 . . 122.2(3) ?
    C3 C2 C7 . . 117.8(2) ?
    C7 C2 C1 . . 120.0(2) ?
    C2 C3 C4 . . 121.4(3) ?
    C2 C3 H3 . . 119.3 ?
    C4 C3 H3 . . 119.3 ?
    C3 C4 C5 . . 120.7(3) ?
    C3 C4 H4 . . 119.6 ?
    C5 C4 H4 . . 119.6 ?
    N5 C5 C4 . . 122.3(3) ?
    N5 C5 C6 . . 120.2(3) ?
    C6 C5 C4 . . 117.6(2) ?
    C5 C6 H6 . . 119.5 ?
    C7 C6 C5 . . 121.0(3) ?
    C7 C6 H6 . . 119.5 ?
    C2 C7 H7 . . 119.2 ?
    C6 C7 C2 . . 121.5(2) ?
    C6 C7 H7 . . 119.2 ?
    O3 C8 C9 . . 115.8(2) ?
    O4 C8 O3 . . 123.8(2) ?
    O4 C8 C9 . . 120.3(2) ?
    C10 C9 C8 . . 121.9(2) ?
    C10 C9 C14 . . 117.3(2) ?
    C14 C9 C8 . . 120.8(2) ?
    C9 C10 C11 . . 121.9(2) ?
    C9 C10 H10 . . 119.1 ?
    C11 C10 H10 . . 119.1 ?
    C10 C11 H11 . . 120.1 ?
    C12 C11 C10 . . 119.8(2) ?
    C12 C11 H11 . . 120.1 ?
    N6 C12 C11 . . 121.4(2) ?
    N6 C12 C13 . . 119.8(2) ?
    C11 C12 C13 . . 118.8(2) ?
    C12 C13 H13 . . 119.8 ?
    C14 C13 C12 . . 120.4(2) ?
    C14 C13 H13 . . 119.8 ?
    C9 C14 H14 . . 119.1 ?
    C13 C14 C9 . . 121.8(2) ?
    C13 C14 H14 . . 119.1 ?
    N1 C15 C16 . . 123.2(2) ?
    N1 C15 H15 . . 118.4 ?
    C16 C15 H15 . . 118.4 ?
    C15 C16 C17 . . 119.2(2) ?
    C15 C16 H16 . . 120.4 ?
    C17 C16 H16 . . 120.4 ?
    C16 C17 C18 . . 117.2(2) ?
    C16 C17 C26 . . 124.8(2) ?
    C18 C17 C26 . . 117.97(19) ?
    C17 C18 H18 . . 119.8 ?
    C19 C18 C17 . . 120.3(2) ?
    C19 C18 H18 . . 119.8 ?
    N1 C19 C18 . . 122.5(2) ?
    N1 C19 H19 . . 118.7 ?
    C18 C19 H19 . . 118.7 ?
    N2 C20 C21 . . 123.3(2) ?
    N2 C20 H20 . . 118.4 ?
    C21 C20 H20 . . 118.4 ?
    C20 C21 C22 . . 119.4(2) ?
    C20 C21 H21 . . 120.3 ?
    C22 C21 H21 . . 120.3 ?
    C21 C22 C25 . . 123.5(2) ?
    C23 C22 C21 . . 117.2(2) ?
    C23 C22 C25 . . 119.3(2) ?
    C22 C23 H23 . . 119.9 ?
    C24 C23 C22 . . 120.1(2) ?
    C24 C23 H23 . . 119.9 ?
    N2 C24 C23 . . 122.7(2) ?
    N2 C24 H24 . . 118.7 ?
    C23 C24 H24 . . 118.7 ?
    O6 C25 N4 . . 122.9(3) ?
    O6 C25 C22 . . 120.0(3) ?
    N4 C25 C22 . . 117.1(2) ?
    O5 C26 N3 . . 122.9(2) ?
    O5 C26 C17 . . 118.8(2) ?
    N3 C26 C17 . . 118.34(19) ?
    N5 C27 H27A . . 109.5 ?
    N5 C27 H27B . . 109.5 ?
    N5 C27 H27C . . 109.5 ?
    H27A C27 H27B . . 109.5 ?
    H27A C27 H27C . . 109.5 ?
    H27B C27 H27C . . 109.5 ?
    N6 C28 H28A . . 109.5 ?
    N6 C28 H28B . . 109.5 ?
    N6 C28 H28C . . 109.5 ?
    H28A C28 H28B . . 109.5 ?
    H28A C28 H28C . . 109.5 ?
    H28B C28 H28C . . 109.5 ?
loop_
    _geom_torsion_atom_site_label_1
    _geom_torsion_atom_site_label_2
    _geom_torsion_atom_site_label_3
    _geom_torsion_atom_site_label_4
    _geom_torsion_site_symmetry_1
    _geom_torsion_site_symmetry_2
    _geom_torsion_site_symmetry_3
    _geom_torsion_site_symmetry_4
    _geom_torsion
    _geom_torsion_publ_flag
    O2 Zn1 O1 C1 . . . . -1.11(15) ?
    O3 Zn1 O1 C1 . . . . -169.11(16) ?
    N1 Zn1 O1 C1 . . . . -40.1(2) ?
    N2 Zn1 O1 C1 . . . . 91.48(17) ?
    O1 Zn1 O2 C1 . . . . 1.12(15) ?
    O3 Zn1 O2 C1 . . . . 35.3(3) ?
    N1 Zn1 O2 C1 . . . . 158.38(16) ?
    N2 Zn1 O2 C1 . . . . -97.89(16) ?
    O1 Zn1 O3 C8 . . . . 60.91(19) ?
    O2 Zn1 O3 C8 . . . . 31.3(3) ?
    N1 Zn1 O3 C8 . . . . -89.93(18) ?
    N2 Zn1 O3 C8 . . . . 164.76(18) ?
    C1 Zn1 O3 C8 . . . . 53.7(2) ?
    O1 Zn1 N1 C15 . . . . -163.70(16) ?
    O1 Zn1 N1 C19 . . . . 24.0(2) ?
    O2 Zn1 N1 C15 . . . . 163.68(17) ?
    O2 Zn1 N1 C19 . . . . -8.64(19) ?
    O3 Zn1 N1 C15 . . . . -34.28(18) ?
    O3 Zn1 N1 C19 . . . . 153.40(18) ?
    N2 Zn1 N1 C15 . . . . 65.17(17) ?
    N2 Zn1 N1 C19 . . . . -107.15(19) ?
    C1 Zn1 N1 C15 . . . . 175.36(16) ?
    C1 Zn1 N1 C19 . . . . 3.0(2) ?
    O1 Zn1 N2 C20 . . . . 139.6(2) ?
    O1 Zn1 N2 C24 . . . . -38.2(2) ?
    O2 Zn1 N2 C20 . . . . -160.5(2) ?
    O2 Zn1 N2 C24 . . . . 21.8(2) ?
    O3 Zn1 N2 C20 . . . . 34.9(2) ?
    O3 Zn1 N2 C24 . . . . -142.9(2) ?
    N1 Zn1 N2 C20 . . . . -68.7(2) ?
    N1 Zn1 N2 C24 . . . . 113.6(2) ?
    C1 Zn1 N2 C20 . . . . 169.9(2) ?
    C1 Zn1 N2 C24 . . . . -7.9(2) ?
    Zn1 O1 C1 O2 . . . . 2.0(3) ?
    Zn1 O1 C1 C2 . . . . -176.46(19) ?
    Zn1 O3 C8 O4 . . . . 9.7(3) ?
    Zn1 O3 C8 C9 . . . . -170.82(14) ?
    Zn1 N1 C15 C16 . . . . -170.49(17) ?
    C19 N1 C15 C16 . . . . 2.2(3) ?
    Zn1 N1 C19 C18 . . . . 171.13(19) ?
    C15 N1 C19 C18 . . . . -1.3(4) ?
    Zn1 N2 C20 C21 . . . . -177.2(2) ?
    C24 N2 C20 C21 . . . . 0.6(4) ?
    Zn1 N2 C24 C23 . . . . 176.9(2) ?
    C20 N2 C24 C23 . . . . -0.9(4) ?
    O1 C1 O2 Zn1 . . . . -1.8(2) ?
    C2 C1 O2 Zn1 . . . . 176.7(2) ?
    O1 C1 C2 C3 . . . . 7.5(4) ?
    O1 C1 C2 C7 . . . . -174.1(2) ?
    O2 C1 C2 C3 . . . . -170.9(3) ?
    O2 C1 C2 C7 . . . . 7.5(4) ?
    C1 C2 C3 C4 . . . . 176.6(2) ?
    C7 C2 C3 C4 . . . . -1.8(4) ?
    C1 C2 C7 C6 . . . . -176.8(2) ?
    C3 C2 C7 C6 . . . . 1.7(4) ?
    C2 C3 C4 C5 . . . . 0.2(4) ?
    C3 C4 C5 N5 . . . . -177.9(3) ?
    C3 C4 C5 C6 . . . . 1.6(4) ?
    C4 C5 N5 C27 . . . . -7.6(5) ?
    C6 C5 N5 C27 . . . . 173.0(3) ?
    N5 C5 C6 C7 . . . . 177.8(3) ?
    C4 C5 C6 C7 . . . . -1.7(4) ?
    C5 C6 C7 C2 . . . . 0.1(4) ?
    O3 C8 C9 C10 . . . . 175.0(2) ?
    O3 C8 C9 C14 . . . . -4.4(3) ?
    O4 C8 C9 C10 . . . . -5.6(3) ?
    O4 C8 C9 C14 . . . . 175.0(2) ?
    C8 C9 C10 C11 . . . . -178.9(2) ?
    C14 C9 C10 C11 . . . . 0.5(4) ?
    C8 C9 C14 C13 . . . . 179.4(2) ?
    C10 C9 C14 C13 . . . . 0.0(4) ?
    C12 C11 C10 C9 . . . . -0.5(4) ?
    C11 C12 N6 C28 . . . . -3.0(4) ?
    C13 C12 N6 C28 . . . . 177.9(3) ?
    N6 C12 C11 C10 . . . . -179.2(2) ?
    C13 C12 C11 C10 . . . . -0.1(4) ?
    C14 C13 C12 N6 . . . . 179.7(2) ?
    C14 C13 C12 C11 . . . . 0.6(4) ?
    C9 C14 C13 C12 . . . . -0.6(4) ?
    C17 C16 C15 N1 . . . . -1.0(3) ?
    C18 C17 C16 C15 . . . . -1.2(3) ?
    C26 C17 C16 C15 . . . . 179.7(2) ?
    C16 C17 C26 O5 . . . . 177.1(2) ?
    C16 C17 C26 N3 . . . . -2.4(3) ?
    C18 C17 C26 O5 . . . . -2.0(3) ?
    C18 C17 C26 N3 . . . . 178.4(2) ?
    C19 C18 C17 C16 . . . . 2.1(3) ?
    C19 C18 C17 C26 . . . . -178.7(2) ?
    N1 C19 C18 C17 . . . . -0.8(4) ?
    N2 C20 C21 C22 . . . . 0.7(5) ?
    C20 C21 C22 C23 . . . . -1.7(4) ?
    C20 C21 C22 C25 . . . . 179.2(3) ?
    C21 C22 C23 C24 . . . . 1.5(4) ?
    C25 C22 C23 C24 . . . . -179.4(3) ?
    C21 C22 C25 O6 . . . . 156.3(3) ?
    C21 C22 C25 N4 . . . . -22.6(4) ?
    C23 C22 C25 O6 . . . . -22.7(4) ?
    C23 C22 C25 N4 . . . . 158.3(3) ?
    C22 C23 C24 N2 . . . . -0.2(4) ?
loop_
    _geom_hbond_atom_site_label_D
    _geom_hbond_atom_site_label_H
    _geom_hbond_atom_site_label_A
    _geom_hbond_site_symmetry_A
    _geom_hbond_distance_DH
    _geom_hbond_distance_HA
    _geom_hbond_distance_DA
    _geom_hbond_angle_DHA
    _geom_hbond_publ_flag
    N3 H3A O4 3_556 0.8600 2.2100 3.011(3) 154.00 yes
    N3 H3B O4 1_455 0.8600 2.0300 2.854(3) 160.00 yes
    N4 H4A O5 4_565 0.8600 2.0200 2.848(3) 162.00 yes
    N5 H5A O5 3_666 0.8600 2.4000 3.151(3) 147.00 yes
    N6 H6A O7 2_645 0.8600 2.2200 3.047(4) 162.00 yes
    O7 H71 O6 2_645 0.88(4) 1.94(4) 2.799(3) 165(4) yes
    O7 H72 O1 . 0.88(5) 1.99(6) 2.828(4) 157(7) yes
    C15 H15 O6 2_545 0.9300 2.4500 3.332(3) 157.00 yes
    C16 H16 O4 1_455 0.9300 2.5300 3.426(3) 162.00 yes
data_global
_journal_date_recd_electronic     2009-10-08
_journal_date_accepted     2009-10-09
_journal_name_full     'Acta Crystallographica, Section E'
_journal_year     2009
_journal_volume     65
_journal_issue     11
_journal_page_first     m1365
_journal_page_last     m1366
_journal_paper_category     QM
_journal_coeditor_code     XU2632
_publ_contact_author
;
Dr. Tuncer H\"okelek
Hacettepe University,
Department of Physics,
06800 Beytepe
Ankara
Turkey
;
_publ_contact_author_email     merzifon@hacettepe.edu.tr
_publ_contact_author_fax     '90(312)2352550'
_publ_contact_author_phone     '90(312)2977242'
_publ_section_title
;
Bis(isonicotinamide-\k<i>N</i>^1^)bis[4-(methylamino)benzoato]zinc(II)
monohydrate
;
loop_
    _publ_author_name
    _publ_author_address
    'H\"okelek, Tuncer'
;
Department of Physics,
Hacettepe University,
06800 Beytepe
Ankara
Turkey
;
    'Dal, Hakan'
;
Department of Chemistry,
Faculty of Science,
Anadolu University,
26470 Yeniba\(glar
Eski\,sehir
Turkey
;
    'Tercan, Bar\?i\,s'
;
Department of Physics,
Karab\"uk University,
78050
Karab\"uk
Turkey
;
    'Aybirdi, \"Ozg\"ur'
;
Department of Chemistry,
Kafkas University,
63100 Kars
Turkey
;
    'Necefo\(glu, Hacali'
;
Department of Chemistry,
Kafkas University,
63100 Kars
Turkey
;
