# Supplementary material for: Bis(isonicotinamide-κN 1)bis­[4-(methyl­amino)benzoato]zinc(II) monohydrate
Source: Acta Crystallogr Sect E Struct Rep Online. 2009 Oct 17;65(Pt 11):m1365–6. doi: 10.1107/S1600536809041208 (PMC2970957; doi:10.1107/S1600536809041208)
Supplement: Supplementary file 2 [file e-65-m1365-Isup2.hkl]

#
# h,k,l, Fc-squared, Fo-squared, sigma(Fo-squared) and status flag
#
data_I
_shelx_title ' TO50_0m in P2(1)/c'
_shelx_refln_list_code          4
_shelx_F_calc_maximum      285.68
_exptl_crystal_F_000      1304.00
_reflns_d_resolution_high  0.7458
 
loop_
 _symmetry_equiv_pos_as_xyz
 'x, y, z'
 '-x, y+1/2, -z+1/2'
 '-x, -y, -z'
 'x, -y-1/2, z-1/2'
 
_cell_length_a     8.1323
_cell_length_b    13.2098
_cell_length_c    27.2193
_cell_angle_alpha  90.000
_cell_angle_beta   96.949
_cell_angle_gamma  90.000
 
_shelx_F_squared_multiplier     1.000
 
loop_
 _refln_index_h
 _refln_index_k
 _refln_index_l
 _refln_F_squared_calc
 _refln_F_squared_meas
 _refln_F_squared_sigma
 _refln_observed_status
   1   0   0     5195.79     5811.97    147.77 o
   2   0   0     7820.86     8302.26    367.18 o
   3   0   0     3942.35     3803.85    170.02 o
   4   0   0     2926.76     2686.48     98.33 o
   5   0   0     5661.61     4917.94    178.05 o
   6   0   0     1802.55     1765.83     56.36 o
   7   0   0     1186.03     1222.05     44.61 o
   8   0   0     1472.67     1474.75     65.08 o
   9   0   0      956.93     1042.56     53.12 o
  10   0   0      403.97      385.09     38.75 o
   1   1   0     3071.12     3177.92     60.88 o
   2   1   0     1054.08     1033.19     20.62 o
   3   1   0     3321.01     3327.27     71.17 o
   4   1   0       97.39      113.10     13.58 o
   5   1   0       77.07       91.75     12.53 o
   6   1   0      244.02      240.14     11.60 o
   7   1   0      362.31      352.72     15.83 o
   8   1   0       89.66       87.77     12.74 o
   9   1   0        2.70       14.61     10.57 o
  10   1   0       69.37       54.06     13.63 o
   0   2   0    12841.27    13555.33    354.32 o
   1   2   0      360.51      455.91     12.78 o
   2   2   0       90.34      119.17      8.61 o
   3   2   0       11.19       17.65      2.30 o
   4   2   0      518.89      499.87     11.80 o
   5   2   0      749.20      675.68     16.97 o
   6   2   0      255.20      286.54     10.98 o
   7   2   0      556.88      593.56     21.97 o
   8   2   0       19.31        4.84      9.06 o
   9   2   0      162.01      151.64     26.76 o
  10   2   0       96.62       77.27     16.02 o
   1   3   0     3377.99     3284.81     58.70 o
   2   3   0     1629.14     1786.54     62.41 o
   3   3   0     8703.67     8691.42    154.33 o
   4   3   0     2652.14     2769.91     51.19 o
   5   3   0       47.15       70.78      5.51 o
   6   3   0     1470.36     1392.59     34.60 o
   7   3   0       37.06       24.24      9.21 o
   8   3   0      185.58      184.96     14.46 o
   9   3   0       14.91       19.34     13.81 o
  10   3   0        0.23       -5.58     22.84 o
   0   4   0     3382.67     3716.75    238.04 o
   1   4   0      123.34      117.77      4.63 o
   2   4   0      208.42      199.22      8.03 o
   3   4   0       17.49       15.61      5.69 o
   4   4   0       72.32       43.48      3.96 o
   5   4   0     1254.99     1177.96     38.75 o
   6   4   0      150.24      138.91     11.16 o
   7   4   0      526.99      522.71     21.67 o
   8   4   0      134.12      149.79     14.16 o
   9   4   0      143.50      121.08     16.69 o
  10   4   0       12.92        5.84     14.68 o
   1   5   0    10439.82    10609.18    205.10 o
   2   5   0     5304.18     5668.83    101.88 o
   3   5   0      765.16      726.00     19.85 o
   4   5   0      574.79      633.91     14.72 o
   5   5   0      497.32      486.63     16.37 o
   6   5   0     1353.38     1302.94     38.43 o
   7   5   0      477.37      457.82     20.64 o
   8   5   0      306.82      325.00     37.50 o
   9   5   0       75.11       59.07     21.67 o
  10   5   0       68.30       77.97     16.92 o
   0   6   0     6076.74     7017.43    542.18 o
   1   6   0     3314.42     3508.21     69.97 o
   2   6   0      106.37      161.81      9.98 o
   3   6   0       22.43       64.71      6.94 o
   4   6   0     2530.13     2322.58     48.51 o
   5   6   0     1956.88     1863.33     45.17 o
   6   6   0       77.00       75.31     13.31 o
   7   6   0       89.59      116.94     12.33 o
   8   6   0      326.32      305.00     20.43 o
   9   6   0       80.35       58.06     18.07 o
  10   6   0      100.08      103.10     26.23 o
   1   7   0       98.16      149.93     17.90 o
   2   7   0      150.51      156.82      7.54 o
   3   7   0      176.16      208.56     21.84 o
   4   7   0        1.83        7.89      6.84 o
   5   7   0      357.26      356.72     14.69 o
   6   7   0       18.77       10.83      9.26 o
   7   7   0       27.94       39.98     13.97 o
   8   7   0        3.27       21.66     11.90 o
   9   7   0        1.20       -6.86     19.44 o
   0   8   0     1106.46     1232.59     69.64 o
   1   8   0      317.10      309.90     11.06 o
   2   8   0        0.18        2.38      4.42 o
   3   8   0      795.19      802.19     27.97 o
   4   8   0     1720.41     1758.67     64.18 o
   5   8   0     1726.34     1644.41     46.91 o
   6   8   0        0.72      -11.75     13.22 o
   7   8   0        1.49        5.19     10.94 o
   8   8   0       51.51       63.80     16.40 o
   9   8   0        9.02        2.73     26.68 o
   1   9   0     1159.30     1048.85     29.95 o
   2   9   0     4352.51     4380.79    105.49 o
   3   9   0      953.27      899.62     27.23 o
   4   9   0     1256.82     1224.32     39.82 o
   5   9   0      855.09      856.45     63.31 o
   6   9   0      475.46      452.40     41.15 o
   7   9   0      597.61      588.49     33.94 o
   8   9   0      120.88      131.63     45.67 o
   9   9   0        2.48       16.89     55.62 o
   0  10   0     1692.97     1670.98    125.71 o
   1  10   0     2050.10     1980.43     51.85 o
   2  10   0      142.62      137.58     10.56 o
   3  10   0      251.98      279.24     14.58 o
   4  10   0      269.72      281.35     15.11 o
   5  10   0      401.12      381.65     44.31 o
   6  10   0      135.77      126.92     21.71 o
   7  10   0       33.25        9.04     14.29 o
   8  10   0       95.14      120.23     26.68 o
   1  11   0       27.29       37.80      8.22 o
   2  11   0     1083.28     1053.08     44.38 o
   3  11   0      590.68      550.93     24.02 o
   4  11   0      307.81      284.01     17.84 o
   5  11   0      456.41      435.01     51.55 o
   6  11   0      119.91      108.69     29.84 o
   7  11   0       38.04       20.80     24.87 o
   8  11   0       10.27        8.04     23.06 o
   0  12   0      464.63      418.32     27.36 o
   1  12   0      103.31      121.95     11.88 o
   2  12   0      249.12      225.79     14.68 o
   3  12   0       44.37       28.86     12.79 o
   4  12   0        0.74        1.29     11.86 o
   5  12   0        0.61        6.13     18.54 o
   6  12   0        0.20       -0.16     13.67 o
   7  12   0       13.49       25.49     16.52 o
   1  13   0      378.24      387.59     19.78 o
   2  13   0      476.34      494.47     21.62 o
   3  13   0      141.05      143.31     20.62 o
   4  13   0       34.78       42.30     19.90 o
   5  13   0       93.59       81.48     26.23 o
   6  13   0       19.86       22.44     17.10 o
   7  13   0      125.24       90.31     32.11 o
   0  14   0     2452.21     2560.47    149.68 o
   1  14   0      110.50      135.03     18.23 o
   2  14   0        2.19       -3.10     10.23 o
   3  14   0        1.45        6.68     11.61 o
   4  14   0      111.64       79.37     21.25 o
   5  14   0       77.94       22.98     36.18 o
   6  14   0       59.68       72.37     32.56 o
   1  15   0       95.72      107.03     14.01 o
   2  15   0      155.70      148.49     15.26 o
   3  15   0      235.11      294.91     42.96 o
   4  15   0       29.31       34.42     17.53 o
   5  15   0       57.09       59.97     18.52 o
   0  16   0       19.39       27.78     21.71 o
   1  16   0       10.90      -11.75     11.75 o
   2  16   0        0.87       -6.40     13.07 o
   3  16   0        3.46      -16.29     16.29 o
   4  16   0        0.50       -0.03     17.22 o
   1  17   0       15.19       30.75     16.32 o
   2  17   0        4.81       22.05     19.17 o
 -10   1   1      264.10      283.44     18.67 o
  -9   1   1      189.35      211.17     15.37 o
  -8   1   1       62.55       68.46     12.24 o
  -7   1   1       16.60       17.38      8.09 o
  -6   1   1     1227.24     1179.23     31.43 o
  -5   1   1     4690.83     4488.77    110.07 o
  -4   1   1       41.88       38.70      7.22 o
  -3   1   1     2103.92     1999.42     54.52 o
  -2   1   1    12664.94    13203.15    277.53 o
  -1   1   1    14925.80    15695.43    314.33 o
   1   1   1      668.15      670.13     17.81 o
   2   1   1      940.03      893.81     23.86 o
   3   1   1     6941.30     6808.28    142.94 o
   4   1   1     4925.48     5054.09    122.08 o
   5   1   1      308.04      350.79     13.45 o
   6   1   1        6.04       13.61      6.34 o
   7   1   1     2671.76     2551.18     70.00 o
   8   1   1       85.16       50.80     11.82 o
   9   1   1      241.64      225.58     15.42 o
  10   1   1        6.59       -4.43     12.20 o
 -10   2   1        0.49       -0.23     14.14 o
  -9   2   1      334.71      326.70     20.53 o
  -8   2   1      441.94      446.01     19.15 o
  -7   2   1     2762.18     2707.45     57.04 o
  -6   2   1       10.40       24.16      5.62 o
  -5   2   1      496.88      518.66     28.58 o
  -4   2   1     8733.04     8982.39    160.07 o
  -3   2   1     1395.72     1286.00     24.52 o
  -2   2   1     2203.91     2340.21     45.55 o
  -1   2   1        4.77       16.76      4.66 o
   0   2   1     5206.99     5124.71     95.13 o
   1   2   1    21840.03    23025.30    491.42 o
   2   2   1       80.30      129.13      3.67 o
   3   2   1      680.62      593.96     13.33 o
   4   2   1     1499.13     1556.86     35.46 o
   5   2   1      809.09      750.19     18.16 o
   6   2   1     1553.75     1445.24     34.85 o
   7   2   1     1451.21     1512.52     42.05 o
   8   2   1       11.16       -2.29     10.53 o
   9   2   1      230.20      224.86     18.14 o
  10   2   1       32.90       16.95     27.41 o
 -10   3   1      349.05      321.43     22.72 o
  -9   3   1      127.29      170.07     16.68 o
  -8   3   1       13.59        8.19     10.21 o
  -7   3   1       79.64       79.44     13.05 o
  -6   3   1      413.85      462.21     16.09 o
  -5   3   1     3240.21     3144.02     63.57 o
  -4   3   1      252.53      240.99      9.37 o
  -3   3   1       57.24       71.10      8.56 o
  -2   3   1      534.10      626.88     13.77 o
  -1   3   1      397.38      296.67      9.77 o
   0   3   1    28964.63    30663.23    704.42 o
   1   3   1     8292.24     9132.93    161.20 o
   2   3   1     2146.77     2166.45     42.29 o
   3   3   1     2932.70     2966.64     53.91 o
   4   3   1     4326.88     4405.45     79.40 o
   5   3   1     2351.65     2486.31     71.37 o
   6   3   1      207.54      217.50     10.61 o
   7   3   1     1252.13     1175.92     36.68 o
   8   3   1      376.24      353.92     21.35 o
   9   3   1      184.68      190.24     16.93 o
  10   3   1        3.73        2.18     20.49 o
 -10   4   1        0.18      -21.67     21.67 o
  -9   4   1       47.39       39.38     14.07 o
  -8   4   1       82.03       85.61     12.34 o
  -7   4   1      130.58      116.89     11.91 o
  -6   4   1      348.65      390.49     17.48 o
  -5   4   1     1077.56     1032.85     24.06 o
  -4   4   1       65.54       76.25      5.35 o
  -3   4   1     2314.98     2360.67     48.02 o
  -2   4   1      537.42      541.32     13.15 o
  -1   4   1      766.48      844.26     19.44 o
   0   4   1      172.70      190.91      7.80 o
   1   4   1      658.21      635.15     17.07 o
   2   4   1      866.11      817.79     16.25 o
   3   4   1     1145.40     1249.06     24.22 o
   4   4   1     1823.79     1856.30     51.20 o
   5   4   1     1098.38     1097.16     28.08 o
   6   4   1      433.06      428.76     17.98 o
   7   4   1       27.20       39.15      9.62 o
   8   4   1       12.06        5.94      9.96 o
   9   4   1       81.31       71.60     18.67 o
  10   4   1        4.66        5.23     13.86 o
 -10   5   1        0.93        1.14     14.78 o
  -9   5   1        2.74      -11.95     11.95 o
  -8   5   1       50.65       63.64     12.35 o
  -7   5   1       50.26       46.75     11.62 o
  -6   5   1      241.44      227.37     11.87 o
  -5   5   1       73.76       87.03      6.73 o
  -4   5   1       23.69       18.83      4.62 o
  -3   5   1      248.08      279.93     10.18 o
  -2   5   1     2370.66     2561.96     51.80 o
  -1   5   1      170.95      246.23     13.95 o
   0   5   1      225.18      218.20      7.48 o
   1   5   1     1426.79     1447.03     27.52 o
   2   5   1      133.66      149.38      5.41 o
   3   5   1      256.99      259.06      9.65 o
   4   5   1      158.28      164.09      8.77 o
   5   5   1      737.74      707.60     20.77 o
   6   5   1        0.92       19.41      8.11 o
   7   5   1        2.62       13.16      9.53 o
   8   5   1        2.83       -0.50     18.93 o
   9   5   1        0.96       13.65     13.93 o
  10   5   1        2.74        8.03     14.79 o
 -10   6   1       12.87        7.24     19.90 o
  -9   6   1        0.84        6.90     13.15 o
  -8   6   1      153.70      130.47     14.41 o
  -7   6   1      152.41      145.41     13.37 o
  -6   6   1      425.51      384.17     18.36 o
  -5   6   1       21.53       29.56      5.87 o
  -4   6   1     3069.51     3037.97     69.51 o
  -3   6   1      191.00      185.11     14.16 o
  -2   6   1      227.07      267.72      9.71 o
  -1   6   1      789.60      822.63     20.15 o
   0   6   1     2386.01     2392.76     51.18 o
   1   6   1     1400.21     1325.80     28.26 o
   2   6   1     3471.42     3897.47     70.86 o
   3   6   1       13.32        8.04      3.38 o
   4   6   1       85.71       92.30      5.48 o
   5   6   1     1494.11     1461.81     36.44 o
   6   6   1      461.81      438.85     19.41 o
   7   6   1       55.28       58.67     10.82 o
   8   6   1       14.74       19.87     10.72 o
   9   6   1       90.87      110.83     25.59 o
  10   6   1      161.17      175.70     28.49 o
  -9   7   1      172.41      177.97     22.19 o
  -8   7   1       16.14       10.79     11.38 o
  -7   7   1      423.43      485.92     22.52 o
  -6   7   1      587.44      624.43     24.46 o
  -5   7   1     2742.73     2622.57     55.35 o
  -4   7   1      294.39      274.65     16.06 o
  -3   7   1     2564.60     2802.76     86.22 o
  -2   7   1     3089.95     3083.89     62.77 o
  -1   7   1    19579.40    20230.70    413.85 o
   0   7   1      486.60      445.87     12.82 o
   1   7   1       30.88       49.76      4.72 o
   2   7   1     3549.58     3581.81     65.76 o
   3   7   1     3543.93     3480.20     64.15 o
   4   7   1     2039.58     2089.14     44.32 o
   5   7   1      118.89      134.72     11.08 o
   6   7   1       58.14       67.10     10.52 o
   7   7   1      686.42      609.09     24.96 o
   8   7   1      619.27      610.88     26.63 o
   9   7   1      168.17      213.53     19.50 o
  -9   8   1       34.90        5.17     16.85 o
  -8   8   1      183.35      188.13     20.68 o
  -7   8   1       62.25       74.61     31.65 o
  -6   8   1      168.29      185.26     15.96 o
  -5   8   1       22.51       62.72     15.50 o
  -4   8   1     2021.03     2048.47     49.83 o
  -3   8   1     1186.10     1150.29     31.21 o
  -2   8   1      422.99      424.84     13.85 o
  -1   8   1      559.36      567.07     19.19 o
   0   8   1     1598.51     1545.57     40.29 o
   1   8   1     2035.15     1949.22     43.57 o
   2   8   1     3288.42     3361.21     68.56 o
   3   8   1        7.66       22.33      6.13 o
   4   8   1      549.22      514.08     17.49 o
   5   8   1      708.65      612.42     30.24 o
   6   8   1       41.14       46.74     10.22 o
   7   8   1       80.36       65.92     12.08 o
   8   8   1        2.34       21.81     14.29 o
   9   8   1      100.98       64.42     18.35 o
  -9   9   1        3.22       -2.37     16.29 o
  -8   9   1       23.21       18.39     31.65 o
  -7   9   1       38.07       30.06     14.19 o
  -6   9   1       74.69       72.89     14.78 o
  -5   9   1       47.94       56.01     12.56 o
  -4   9   1       41.76       53.00      9.00 o
  -3   9   1      509.29      514.54     22.84 o
  -2   9   1     1379.53     1391.60     37.87 o
  -1   9   1      234.90      222.79     15.05 o
   0   9   1      112.61      109.54     10.05 o
   1   9   1       76.98       60.46      7.55 o
   2   9   1      750.54      756.08     24.51 o
   3   9   1      760.72      757.38     25.28 o
   4   9   1       15.18       11.61      6.90 o
   5   9   1        4.37       15.19      9.35 o
   6   9   1        1.20       -4.82     10.52 o
   7   9   1       56.65       49.25     14.48 o
   8   9   1        1.51       -1.38     14.29 o
   9   9   1       18.98        5.10     24.87 o
  -8  10   1       35.78       28.79     17.22 o
  -7  10   1        1.35       23.30     14.19 o
  -6  10   1       76.54       93.06     16.62 o
  -5  10   1       56.33       52.15     22.61 o
  -4  10   1       56.81       49.26      8.88 o
  -3  10   1      351.61      347.12     16.01 o
  -2  10   1     1767.55     1698.87     45.66 o
  -1  10   1       75.64       69.86      8.62 o
   0  10   1        1.82        4.23      6.16 o
   1  10   1      441.79      434.75     17.60 o
   2  10   1     1264.96     1258.44     35.43 o
   3  10   1      153.74      167.08     14.42 o
   4  10   1      227.64      216.74     16.54 o
   5  10   1      559.81      567.24     52.00 o
   6  10   1      176.97      159.76     18.35 o
   7  10   1       51.69       70.02     16.16 o
   8  10   1        1.51        6.63     15.91 o
  -8  11   1        2.95        4.76     21.71 o
  -7  11   1        8.07       11.98     15.47 o
  -6  11   1      421.71      456.75     57.88 o
  -5  11   1      297.11      261.80     22.32 o
  -4  11   1       60.56       73.99     10.92 o
  -3  11   1        1.93       -2.41      7.65 o
  -2  11   1      370.74      370.41     18.54 o
  -1  11   1      237.68      244.57     14.06 o
   0  11   1     1096.56     1158.28     33.92 o
   1  11   1        0.45       -4.57      7.04 o
   2  11   1        3.29        1.28      9.01 o
   3  11   1        6.35       18.29      9.01 o
   4  11   1      220.74      228.68     44.31 o
   5  11   1      410.61      392.14     26.56 o
   6  11   1       38.64       42.41     14.64 o
   7  11   1        1.64       -5.49     25.32 o
   8  11   1       69.69       60.81     19.05 o
  -7  12   1      114.81      125.75     39.34 o
  -6  12   1       80.58       85.70     25.32 o
  -5  12   1        6.02        9.27     13.96 o
  -4  12   1      484.75      451.11     29.37 o
  -3  12   1      766.76      777.45     33.85 o
  -2  12   1      794.82      698.39     25.08 o
  -1  12   1      180.58      180.97     13.53 o
   0  12   1      659.45      656.04     24.24 o
   1  12   1     1645.71     1726.98     69.58 o
   2  12   1     1596.34     1548.03     43.59 o
   3  12   1      178.85      194.26     13.69 o
   4  12   1       17.54       24.31     26.68 o
   5  12   1      717.52      652.27     53.81 o
   6  12   1      197.91      234.40     23.27 o
   7  12   1      443.96      443.02     32.43 o
  -7  13   1        2.23       15.80     17.18 o
  -6  13   1       12.61        1.05     15.20 o
  -5  13   1      149.90      135.66     37.08 o
  -4  13   1        7.67        9.51     14.08 o
  -3  13   1       15.80       13.72      9.92 o
  -2  13   1      630.27      566.06     30.68 o
  -1  13   1      342.30      354.74     19.06 o
   0  13   1      202.09      245.25     17.93 o
   1  13   1       44.53       54.94     11.02 o
   2  13   1       70.32       77.16     11.67 o
   3  13   1      476.19      458.46     32.81 o
   4  13   1      216.20      210.07     26.23 o
   5  13   1        0.58       -1.63     13.83 o
   6  13   1        1.53        6.07     15.81 o
   7  13   1       64.69       55.18     24.87 o
  -6  14   1        0.02        1.87     32.56 o
  -5  14   1       18.34       12.30     18.54 o
  -4  14   1       22.81       -1.65     14.29 o
  -3  14   1        3.26        3.87     10.28 o
  -2  14   1       38.57       57.40     18.67 o
  -1  14   1      105.53       70.24     12.08 o
   0  14   1      130.86      125.36     14.16 o
   1  14   1       60.50       57.43     12.66 o
   2  14   1       82.82       93.14     12.80 o
   3  14   1      136.53      122.04     14.93 o
   4  14   1       13.81       19.46     19.90 o
   5  14   1        0.40        8.39     15.70 o
   6  14   1        1.02      -12.39     26.68 o
  -5  15   1       31.10       30.68     18.03 o
  -4  15   1        0.71       23.36     18.14 o
  -3  15   1        0.58       -3.94     12.21 o
  -2  15   1       80.31       99.04     25.19 o
  -1  15   1       85.73       82.90     13.57 o
   0  15   1      348.19      338.82     28.72 o
   1  15   1       67.82       62.94     12.85 o
   2  15   1       31.96        5.81     11.30 o
   3  15   1       53.63       65.12     26.68 o
   4  15   1      102.39       93.09     19.55 o
   5  15   1       96.08       58.96     19.33 o
  -4  16   1      119.14      155.00     24.65 o
  -3  16   1       30.34       22.58     17.62 o
  -2  16   1       45.20       42.71     20.70 o
  -1  16   1        5.53       -4.67     12.14 o
   0  16   1      344.12      403.03     23.13 o
   1  16   1      184.71      204.17     22.32 o
   2  16   1      143.63      128.78     17.39 o
   3  16   1        3.63       -4.41     17.64 o
   4  16   1        3.53       -3.32     16.99 o
  -2  17   1       13.68       27.56     15.53 o
  -1  17   1       29.78       54.12     14.99 o
   0  17   1      263.09      275.48     20.93 o
   1  17   1       23.48        6.90     19.97 o
   2  17   1       39.95       52.43     20.77 o
 -10   0   2       96.96      126.83     28.19 o
  -9   0   2       98.54       92.32     21.06 o
  -8   0   2     1203.13     1206.49    172.74 o
  -7   0   2       26.68       37.71     14.08 o
  -6   0   2      934.70      812.86     38.14 o
  -5   0   2      908.45     1029.83     62.85 o
  -4   0   2      193.54      211.31     22.09 o
  -3   0   2     4798.58     4372.84    138.45 o
  -2   0   2       31.83      160.98     11.76 o
  -1   0   2       49.42       65.82      3.05 o
   1   0   2    23798.06    24530.44    831.35 o
   2   0   2     5315.09     5028.19    132.10 o
   3   0   2       90.40       80.06      4.98 o
   4   0   2     2689.33     2788.14     81.85 o
   5   0   2       23.96       55.08      7.56 o
   6   0   2     1402.31     1364.39     44.62 o
   7   0   2     1249.94     1171.45     41.74 o
   8   0   2       71.96      111.67     23.51 o
   9   0   2       14.98        5.54     17.62 o
  10   0   2       94.77       77.63     20.43 o
 -10   1   2       16.21       30.75     12.78 o
  -9   1   2      284.86      289.80     17.10 o
  -8   1   2      518.41      550.53     24.09 o
  -7   1   2      305.30      294.02     16.47 o
  -6   1   2      666.28      679.98     26.03 o
  -5   1   2      877.19      759.57     23.37 o
  -4   1   2     4973.58     4791.35    102.71 o
  -3   1   2     2458.70     2452.81     47.95 o
  -2   1   2    18975.58    19037.12    360.65 o
  -1   1   2    18729.01    19552.49    478.93 o
   0   1   2    11035.83    11190.74    348.53 o
   1   1   2     1952.26     2057.82     57.22 o
   2   1   2      380.44      341.99     11.80 o
   3   1   2      209.55      240.47      7.17 o
   4   1   2      729.50      608.53     15.51 o
   5   1   2     1106.52     1071.58     32.34 o
   6   1   2     1310.47     1298.45     30.64 o
   7   1   2       28.97       37.82      9.05 o
   8   1   2      294.28      264.77     17.30 o
   9   1   2       27.45       13.36     11.37 o
  10   1   2       18.75        8.31     14.07 o
 -10   2   2        1.75       -2.70     14.09 o
  -9   2   2        0.83        2.32     11.97 o
  -8   2   2       49.16       47.02      9.18 o
  -7   2   2      581.51      585.20     26.96 o
  -6   2   2      160.84      178.84      9.40 o
  -5   2   2       31.40       38.08      4.68 o
  -4   2   2     1508.44     1743.01     35.93 o
  -3   2   2        1.70        7.59      2.59 o
  -2   2   2     1931.43     2044.61     40.04 o
  -1   2   2     3359.79     3027.82     56.75 o
   0   2   2     4728.52     5072.81    107.72 o
   1   2   2      337.53      386.11      9.99 o
   2   2   2        1.93       27.15      6.43 o
   3   2   2     3908.65     4172.82     70.97 o
   4   2   2        0.79       10.48      3.71 o
   5   2   2     1753.91     1891.25     38.75 o
   6   2   2       49.05       52.91      6.60 o
   7   2   2      148.50      148.83     19.86 o
   8   2   2        8.92       10.33      9.08 o
   9   2   2       25.89       32.05     12.33 o
  10   2   2        6.79        9.02     14.60 o
 -10   3   2        3.23        9.24     14.21 o
  -9   3   2       56.08       83.07     14.31 o
  -8   3   2       16.27        8.21     11.62 o
  -7   3   2      374.23      410.74     19.09 o
  -6   3   2      848.07      961.73     30.53 o
  -5   3   2     2173.40     2243.37     46.51 o
  -4   3   2     1956.06     1813.34     37.79 o
  -3   3   2      423.12      403.02     11.80 o
  -2   3   2       34.35       64.27      6.32 o
  -1   3   2     2891.01     3002.92     56.57 o
   0   3   2     2778.44     2612.68     49.36 o
   1   3   2     7058.95     8049.45    203.65 o
   2   3   2      173.72      162.90      6.82 o
   3   3   2     5467.53     5711.74    113.79 o
   4   3   2      301.20      318.79     12.56 o
   5   3   2     2482.83     2465.26     56.19 o
   6   3   2      528.42      520.34     44.90 o
   7   3   2        6.11        8.04     10.21 o
   8   3   2        4.69       10.77     10.97 o
   9   3   2       12.16       16.55     12.28 o
  10   3   2        6.33       14.35     14.18 o
 -10   4   2       43.94       91.56     17.82 o
  -9   4   2        3.83        9.68     12.53 o
  -8   4   2      207.07      202.16     16.84 o
  -7   4   2      552.83      554.11     37.33 o
  -6   4   2     2066.15     1992.29     48.00 o
  -5   4   2     2094.72     2213.80     46.28 o
  -4   4   2      351.64      385.14     17.59 o
  -3   4   2     1129.84     1013.62     28.74 o
  -2   4   2     2862.93     2746.66     54.91 o
  -1   4   2     3636.64     3639.51     68.75 o
   0   4   2      286.43      360.80      9.71 o
   1   4   2     1187.64     1269.74     40.99 o
   2   4   2     9133.65     9497.62    191.69 o
   3   4   2     9986.82     9881.70    167.23 o
   4   4   2     3111.01     3088.97     58.83 o
   5   4   2     1094.19     1096.48     27.72 o
   6   4   2      265.89      263.76     13.97 o
   7   4   2     1665.03     1626.60     46.19 o
   8   4   2       32.24       44.38     11.22 o
   9   4   2        4.72        1.12     11.87 o
  10   4   2       37.56       25.30     14.88 o
 -10   5   2       75.96       29.08     17.51 o
  -9   5   2      104.50      123.56     15.63 o
  -8   5   2      237.33      247.24     17.15 o
  -7   5   2        5.36       -8.00     12.40 o
  -6   5   2      844.22      876.69     27.44 o
  -5   5   2     1226.48     1179.96     30.40 o
  -4   5   2     3564.57     3354.71     67.60 o
  -3   5   2       67.53       43.55      4.93 o
  -2   5   2      199.02      253.54      8.43 o
  -1   5   2     4426.05     4226.17     79.89 o
   0   5   2    16676.80    17121.16    349.75 o
   1   5   2      783.54      680.79     22.80 o
   2   5   2      328.44      318.59     25.12 o
   3   5   2      656.47      632.94     19.46 o
   4   5   2     4019.83     3911.41     70.25 o
   5   5   2     4275.96     4002.75     89.57 o
   6   5   2      329.20      365.49     20.66 o
   7   5   2       45.06       31.75      9.79 o
   8   5   2      198.18      211.77     15.66 o
   9   5   2      121.46      108.80     18.69 o
  10   5   2       65.62       58.40     16.33 o
 -10   6   2       90.80      132.04     28.04 o
  -9   6   2       74.22       39.46     14.17 o
  -8   6   2      208.76      172.69     18.28 o
  -7   6   2      617.86      618.12     25.13 o
  -6   6   2     1107.42     1030.30     40.34 o
  -5   6   2      265.46      290.78     17.80 o
  -4   6   2     1830.15     1937.62     41.60 o
  -3   6   2     1612.78     1675.72     43.07 o
  -2   6   2     6694.01     7037.85    138.05 o
  -1   6   2      404.32      393.81     11.36 o
   0   6   2      535.36      587.15     19.37 o
   1   6   2     2755.64     2756.00     50.74 o
   2   6   2     5806.71     5895.77    106.10 o
   3   6   2       79.17       69.99      4.99 o
   4   6   2      552.26      567.73     29.76 o
   5   6   2        5.63        4.37      8.14 o
   6   6   2      634.73      675.38     32.11 o
   7   6   2      248.74      232.62     16.92 o
   8   6   2      203.09      219.33     20.23 o
   9   6   2        0.12        9.60     14.33 o
  10   6   2        6.26       24.56     17.55 o
  -9   7   2        0.52      -12.70     14.52 o
  -8   7   2        5.00       -5.57     15.37 o
  -7   7   2        0.02       -3.57     12.37 o
  -6   7   2      121.94      105.98     12.32 o
  -5   7   2       12.57       20.28      8.98 o
  -4   7   2      254.20      226.36     11.15 o
  -3   7   2      897.48      916.94     22.10 o
  -2   7   2     1140.35     1209.66     27.08 o
  -1   7   2       11.97       16.36      3.98 o
   0   7   2        9.62       21.34      3.98 o
   1   7   2      885.16      949.01     21.82 o
   2   7   2       23.08       40.51      4.83 o
   3   7   2       19.95       12.98      3.93 o
   4   7   2      136.37      160.68      8.52 o
   5   7   2       77.10       94.51     31.01 o
   6   7   2       85.43       89.86     21.93 o
   7   7   2        0.18       17.37     12.27 o
   8   7   2       35.33       44.73     12.57 o
   9   7   2       23.47       10.87     16.42 o
  -9   8   2        7.61      -16.02     16.02 o
  -8   8   2       23.97       35.37     15.00 o
  -7   8   2      170.10      190.10     19.43 o
  -6   8   2     1190.76     1082.76     46.70 o
  -5   8   2       21.88       29.99      7.17 o
  -4   8   2      414.80      425.09     29.42 o
  -3   8   2      947.90     1024.69     24.71 o
  -2   8   2     2708.53     2796.65     60.91 o
  -1   8   2      703.23      670.37     20.89 o
   0   8   2      231.39      291.32     10.63 o
   1   8   2     1062.99     1037.80     24.09 o
   2   8   2     1762.76     1790.82     43.53 o
   3   8   2     1989.96     1899.86     41.02 o
   4   8   2       17.12       22.13      8.18 o
   5   8   2        0.33        8.10     18.55 o
   6   8   2     1176.96     1136.17     35.84 o
   7   8   2      159.72      162.08     14.36 o
   8   8   2      173.57      210.88     18.00 o
   9   8   2        1.49        5.67     15.83 o
  -9   9   2       41.78       22.58     18.03 o
  -8   9   2      330.19      369.48     28.89 o
  -7   9   2       10.13       17.18     13.75 o
  -6   9   2       42.86       50.24     13.58 o
  -5   9   2     1502.00     1441.11     57.11 o
  -4   9   2     1027.95      939.28     42.08 o
  -3   9   2      489.86      484.85     18.31 o
  -2   9   2      148.95      142.63     10.16 o
  -1   9   2      181.59      198.06     11.22 o
   0   9   2     1279.55     1335.44     42.69 o
   1   9   2     1373.89     1318.27     40.17 o
   2   9   2      619.11      653.31     20.56 o
   3   9   2      162.35      175.15      9.77 o
   4   9   2     2311.23     2215.93     52.13 o
   5   9   2     1590.45     1745.11     66.21 o
   6   9   2       54.19       78.30     14.80 o
   7   9   2        7.73       17.20     13.02 o
   8   9   2       75.60       46.16     16.16 o
   9   9   2      125.06      155.02     22.19 o
  -8  10   2       55.03       37.62     18.99 o
  -7  10   2      269.70      312.67     28.49 o
  -6  10   2      833.77      801.13     44.77 o
  -5  10   2      619.71      593.28     32.12 o
  -4  10   2       34.48       29.79      8.39 o
  -3  10   2      279.45      291.27     15.20 o
  -2  10   2      243.01      255.14     13.63 o
  -1  10   2      428.96      438.17     17.85 o
   0  10   2       29.42       33.64      7.41 o
   1  10   2      414.77      424.27     17.06 o
   2  10   2     1356.64     1381.37     38.28 o
   3  10   2     1877.06     1866.92     49.49 o
   4  10   2       65.20       61.41     16.28 o
   5  10   2      360.56      292.89     38.89 o
   6  10   2       48.48       41.30     13.75 o
   7  10   2      159.24      151.17     19.76 o
   8  10   2       30.10       47.12     16.72 o
  -8  11   2        5.02       16.60     16.85 o
  -7  11   2       49.63       24.32     16.98 o
  -6  11   2      390.10      335.92     26.70 o
  -5  11   2        7.10       13.38     12.67 o
  -4  11   2      278.67      277.11     15.94 o
  -3  11   2       19.80       19.41      8.32 o
  -2  11   2      802.50      799.85     26.65 o
  -1  11   2        1.49       -2.47      7.34 o
   0  11   2       40.93       48.41      8.83 o
   1  11   2      235.88      254.73     14.38 o
   2  11   2       29.73       40.36     10.31 o
   3  11   2       82.05       71.46      9.84 o
   4  11   2      691.73      670.38     34.61 o
   5  11   2      269.82      239.06     21.63 o
   6  11   2      120.83      116.10     17.33 o
   7  11   2        9.97       -6.88     13.58 o
   8  11   2       38.88       21.73     16.90 o
  -7  12   2       16.64       12.12     18.54 o
  -6  12   2        2.50       -8.72     14.29 o
  -5  12   2       68.65       72.52     16.29 o
  -4  12   2        0.15       10.49      9.78 o
  -3  12   2        0.08       -8.11      8.59 o
  -2  12   2        4.16       -1.27     10.83 o
  -1  12   2      579.53      562.92     22.34 o
   0  12   2      201.56      205.32     13.89 o
   1  12   2       97.20      107.15     11.27 o
   2  12   2      114.87      109.03     11.75 o
   3  12   2      258.33      256.67     15.45 o
   4  12   2       21.20       23.65     12.86 o
   5  12   2      154.27      134.49     23.06 o
   6  12   2        1.54      -17.18     17.18 o
   7  12   2       19.20        4.83     15.52 o
  -7  13   2       30.30       20.92     17.53 o
  -6  13   2       11.46       18.65     16.29 o
  -5  13   2      225.45      196.27     22.25 o
  -4  13   2      179.58      208.43     17.44 o
  -3  13   2      156.00      160.37     14.45 o
  -2  13   2       12.98        5.58      9.19 o
  -1  13   2      329.76      324.63     18.09 o
   0  13   2      438.37      459.04     21.24 o
   1  13   2      295.42      320.58     17.90 o
   2  13   2        0.59       -5.43     12.27 o
   3  13   2      159.80      123.29     13.70 o
   4  13   2       97.12       85.43     16.90 o
   5  13   2      246.68      228.10     23.27 o
   6  13   2      137.30       92.25     39.79 o
   7  13   2       27.32        7.54     17.80 o
  -6  14   2      301.83      282.20     28.07 o
  -5  14   2      195.70      187.48     23.96 o
  -4  14   2       59.50       49.39     20.35 o
  -3  14   2      349.95      335.04     19.76 o
  -2  14   2      589.70      561.42     31.46 o
  -1  14   2      106.06       91.45     12.81 o
   0  14   2      127.35      109.00     13.56 o
   1  14   2     1003.18     1009.51     45.23 o
   2  14   2      397.31      391.74     36.98 o
   3  14   2      432.15      433.42     30.61 o
   4  14   2       75.49       81.74     17.53 o
   5  14   2       12.49       18.52     16.40 o
   6  14   2       40.88       54.13     22.16 o
  -5  15   2      134.95      152.05     23.83 o
  -4  15   2      103.49       38.56     17.22 o
  -3  15   2      119.33      143.07     17.52 o
  -2  15   2        0.14       -7.59     12.66 o
  -1  15   2      290.42      294.43     19.48 o
   0  15   2      954.26      888.23     32.89 o
   1  15   2       28.48       39.49     12.05 o
   2  15   2       36.15       25.11     13.05 o
   3  15   2      107.27       80.03     18.49 o
   4  15   2      205.41      220.67     24.38 o
   5  15   2      237.36      249.91     26.68 o
  -4  16   2        1.37        4.48     17.92 o
  -3  16   2        8.79        1.82     49.29 o
  -2  16   2       20.41       17.22     16.32 o
  -1  16   2       29.54       -5.74     12.62 o
   0  16   2        3.53       21.46     12.64 o
   1  16   2        8.82       -0.68     12.27 o
   2  16   2       24.92       -1.08     16.28 o
   3  16   2       57.78       26.83     23.06 o
   4  16   2        1.38       -6.63     17.53 o
  -2  17   2       11.19       -3.58     14.71 o
  -1  17   2        1.16        6.77     14.06 o
   0  17   2      166.36      151.49     17.86 o
   1  17   2      135.69      173.92     18.24 o
   2  17   2        4.76       -9.83     18.35 o
 -10   1   3        0.15       -5.73     16.49 o
  -9   1   3      216.83      239.28     16.24 o
  -8   1   3      366.76      402.23     33.22 o
  -7   1   3      811.76      749.03     24.28 o
  -6   1   3      305.25      337.30     15.43 o
  -5   1   3      371.87      343.86     12.00 o
  -4   1   3     1461.48     1544.67     31.81 o
  -3   1   3      319.62      388.18     14.63 o
  -2   1   3      127.78      421.23     17.43 o
  -1   1   3     2198.05     1961.64     37.53 o
   0   1   3     1365.50     1582.41     34.27 o
   1   1   3     6257.37     6939.94    190.13 o
   2   1   3      812.99      872.27     20.99 o
   3   1   3      860.57      918.13     20.56 o
   4   1   3       15.08       22.32      5.40 o
   5   1   3     1283.00     1129.10     27.56 o
   6   1   3     1817.52     1672.87     37.63 o
   7   1   3     1956.84     1919.33     48.41 o
   8   1   3      709.97      699.26     27.55 o
   9   1   3       94.60       94.55     13.34 o
  10   1   3       91.62      101.76     15.60 o
 -10   2   3      169.14      175.69     18.93 o
  -9   2   3      183.84      185.57     17.19 o
  -8   2   3       43.96       25.58      8.54 o
  -7   2   3        2.12       12.30      6.77 o
  -6   2   3     2842.96     2859.16     64.95 o
  -5   2   3     4650.85     4451.09     87.09 o
  -4   2   3    11256.36    11248.61    213.69 o
  -3   2   3      336.79      338.19      9.02 o
  -2   2   3     1942.94     2083.10     37.86 o
  -1   2   3     2541.82     2486.95     46.86 o
   0   2   3     1684.93     1941.99     82.63 o
   1   2   3     1498.25     1702.23     34.30 o
   2   2   3     1506.08     1319.58     33.52 o
   3   2   3    15923.58    15881.00    378.38 o
   4   2   3     6231.78     6088.60    116.33 o
   5   2   3     1404.95     1417.22     29.84 o
   6   2   3       32.07       35.90      7.42 o
   7   2   3      472.12      482.73     18.26 o
   8   2   3      371.55      379.60     21.64 o
   9   2   3      204.00      216.99     17.60 o
  10   2   3       61.06       53.01     15.53 o
 -10   3   3       11.49       -3.60     14.00 o
  -9   3   3      340.75      386.34     33.30 o
  -8   3   3      821.31      825.60     29.68 o
  -7   3   3      200.69      200.70     12.17 o
  -6   3   3     1207.68     1174.22     30.78 o
  -5   3   3      250.59      260.62     19.55 o
  -4   3   3     3632.72     3307.53     72.61 o
  -3   3   3     2483.94     2387.88     52.75 o
  -2   3   3      572.36      490.28     11.86 o
  -1   3   3     2545.68     2488.84     52.14 o
   0   3   3       26.58       29.00      2.54 o
   1   3   3    35227.44    37600.15    802.58 o
   2   3   3     5534.01     5443.32    109.80 o
   3   3   3     1496.09     1577.10     37.75 o
   4   3   3       89.57      168.84     11.82 o
   5   3   3      709.46      633.33     15.68 o
   6   3   3     1731.91     1701.43     53.28 o
   7   3   3     1025.15     1003.71     36.15 o
   8   3   3      118.96      118.48     13.38 o
   9   3   3       76.79       89.20     15.14 o
  10   3   3        2.92        7.71     13.91 o
 -10   4   3       32.41       16.84     15.49 o
  -9   4   3       27.24       20.36     12.58 o
  -8   4   3       20.10       30.51     10.92 o
  -7   4   3      150.70      174.09     13.63 o
  -6   4   3       29.06       38.25     10.34 o
  -5   4   3      990.98      965.56     23.02 o
  -4   4   3      591.43      646.81     22.50 o
  -3   4   3     2593.54     2720.93     71.14 o
  -2   4   3     1134.55     1198.30     28.59 o
  -1   4   3    10876.92    11208.09    208.05 o
   0   4   3      144.77      143.41      7.63 o
   1   4   3     5976.86     7088.10    210.99 o
   2   4   3      415.30      507.00     13.22 o
   3   4   3       88.83       75.52      5.26 o
   4   4   3      832.89      698.20     17.82 o
   5   4   3     2898.95     2894.82     73.82 o
   6   4   3      119.37      107.98      9.72 o
   7   4   3      106.87      106.79     11.16 o
   8   4   3      337.95      328.32     18.25 o
   9   4   3       45.86       29.08     12.59 o
  10   4   3       21.15       10.76     14.30 o
 -10   5   3        8.16       52.86     38.89 o
  -9   5   3        9.21       12.46     12.56 o
  -8   5   3       41.34       20.85     10.90 o
  -7   5   3       55.12       20.34      9.71 o
  -6   5   3       37.64       52.81      8.05 o
  -5   5   3      121.31      126.89      7.93 o
  -4   5   3      139.50      149.35      8.36 o
  -3   5   3      564.82      686.92     18.49 o
  -2   5   3     5145.96     5476.43    107.36 o
  -1   5   3      136.10      140.70      5.20 o
   0   5   3        0.41       56.93     17.38 o
   1   5   3      908.24     1049.82     20.37 o
   2   5   3      729.51      709.89     17.66 o
   3   5   3      145.05      169.64      5.54 o
   4   5   3       53.38       64.19      3.89 o
   5   5   3       49.36       54.34      7.23 o
   6   5   3       70.85       62.97      9.35 o
   7   5   3       16.64       14.72      8.85 o
   8   5   3       15.66       28.30     10.87 o
   9   5   3        7.85        5.78     16.54 o
  10   5   3       79.40       74.49     16.71 o
 -10   6   3      127.58      132.94     28.04 o
  -9   6   3       76.29       88.59     31.20 o
  -8   6   3       43.32       50.44     12.51 o
  -7   6   3       13.52        9.45      9.71 o
  -6   6   3     1165.07     1187.70     32.49 o
  -5   6   3     2008.12     2005.74     43.46 o
  -4   6   3       52.81       62.43      6.53 o
  -3   6   3     1557.45     1599.32     74.38 o
  -2   6   3     3295.85     3350.46     67.25 o
  -1   6   3    12381.58    12783.85    262.42 o
   0   6   3     6409.55     6577.69    128.80 o
   1   6   3     2317.49     2402.06     44.36 o
   2   6   3       23.84       30.74      4.14 o
   3   6   3     1270.27     1410.01     26.50 o
   4   6   3       47.43       45.71      5.81 o
   5   6   3      825.94      744.00     31.74 o
   6   6   3       53.17       54.62      9.41 o
   7   6   3      283.23      292.52     32.37 o
   8   6   3       71.28       64.87     12.21 o
   9   6   3      183.87      172.86     18.77 o
  -9   7   3       35.82        3.17     20.35 o
  -8   7   3      190.42      183.33     20.91 o
  -7   7   3      521.69      545.24     25.51 o
  -6   7   3      535.92      507.01     35.80 o
  -5   7   3      251.69      260.05     11.66 o
  -4   7   3     5179.72     5308.14    115.46 o
  -3   7   3     3082.21     2926.78     60.01 o
  -2   7   3     1724.94     1579.30     36.00 o
  -1   7   3       16.92       32.16      4.27 o
   0   7   3      941.87      862.37     20.07 o
   1   7   3     7514.74     8337.66    159.82 o
   2   7   3     4660.80     4797.04     83.15 o
   3   7   3     1066.61     1097.16     21.85 o
   4   7   3      599.05      570.29     16.05 o
   5   7   3      750.83      708.58     24.48 o
   6   7   3      741.89      758.04     27.07 o
   7   7   3      491.20      503.54     44.64 o
   8   7   3       53.04       65.09     16.71 o
   9   7   3      143.92      177.66     28.87 o
  -9   8   3      130.86      161.77     25.77 o
  -8   8   3        8.71       25.88     18.09 o
  -7   8   3       11.84       13.43     13.14 o
  -6   8   3      476.46      494.22     29.11 o
  -5   8   3     2002.60     1934.12     51.05 o
  -4   8   3      488.42      442.61     16.90 o
  -3   8   3       67.89       59.77      6.69 o
  -2   8   3       41.81       58.05      7.67 o
  -1   8   3     4683.54     4751.93    113.40 o
   0   8   3     2296.18     2214.47     49.05 o
   1   8   3      802.93      830.51     22.63 o
   2   8   3       91.87       98.84      7.16 o
   3   8   3     1785.54     1852.45     53.56 o
   4   8   3      528.32      507.07     17.63 o
   5   8   3     1526.00     1479.65     42.80 o
   6   8   3      119.73      101.52     11.54 o
   7   8   3      141.46      152.14     14.21 o
   8   8   3      256.03      273.04     23.64 o
   9   8   3      212.00      175.46     22.19 o
  -9   9   3        2.60       11.50     17.23 o
  -8   9   3        2.24        8.53     15.47 o
  -7   9   3       34.18       49.91     20.80 o
  -6   9   3      471.95      435.57     27.76 o
  -5   9   3      146.24      136.19     11.62 o
  -4   9   3       51.96       57.68      9.32 o
  -3   9   3       88.92       85.28     13.97 o
  -2   9   3       65.96       79.72      8.18 o
  -1   9   3       99.12      102.98      8.97 o
   0   9   3       53.10       46.01      7.02 o
   1   9   3       12.30       13.36      5.81 o
   2   9   3       81.36       91.26      8.56 o
   3   9   3      457.50      486.99     15.61 o
   4   9   3       38.71       41.61      8.35 o
   5   9   3        7.47        6.73      8.73 o
   6   9   3       17.54       24.97     19.31 o
   7   9   3       15.62        8.59     24.87 o
   8   9   3        1.62       19.66     14.48 o
   9   9   3       47.12       68.24     18.85 o
  -8  10   3        1.69       -3.95     15.59 o
  -7  10   3      148.62      133.84     20.54 o
  -6  10   3       70.15       95.86     16.62 o
  -5  10   3        1.00        1.33      8.32 o
  -4  10   3      193.58      200.46     20.24 o
  -3  10   3      507.07      504.66     19.75 o
  -2  10   3      578.25      549.28     20.54 o
  -1  10   3     1242.94     1242.33     40.99 o
   0  10   3       50.22       54.45      9.27 o
   1  10   3      115.12       97.26      9.36 o
   2  10   3     1730.50     1668.15     45.43 o
   3  10   3        9.97        9.02      7.30 o
   4  10   3      315.41      268.56     19.43 o
   5  10   3      102.66      128.60     15.70 o
   6  10   3       41.63        7.72     14.92 o
   7  10   3      307.09      325.51     25.59 o
   8  10   3       40.10       32.11     20.35 o
  -8  11   3       67.48       60.73     19.17 o
  -7  11   3      129.91      138.73     21.36 o
  -6  11   3      449.37      472.12     38.44 o
  -5  11   3        0.61       -0.84     11.86 o
  -4  11   3      425.22      443.98     24.95 o
  -3  11   3      855.45      878.99     28.81 o
  -2  11   3      779.39      766.69     26.04 o
  -1  11   3        4.29        7.39      7.51 o
   0  11   3       84.91       88.06     11.23 o
   1  11   3     1259.57     1289.18     36.84 o
   2  11   3      593.44      585.60     21.84 o
   3  11   3      166.57      192.13     13.03 o
   4  11   3      157.63      176.36     19.90 o
   5  11   3       26.07       22.13     13.02 o
   6  11   3      414.02      468.47     56.07 o
   7  11   3       48.14       58.30     16.82 o
   8  11   3       22.51       11.76     16.99 o
  -7  12   3      139.50      132.53     21.63 o
  -6  12   3      521.19      581.88     87.27 o
  -5  12   3      286.51      315.89     63.76 o
  -4  12   3      143.28      124.67     24.12 o
  -3  12   3       40.87       31.86     10.21 o
  -2  12   3      478.76      533.58     22.22 o
  -1  12   3       33.07       66.81     13.18 o
   0  12   3      275.58      296.92     16.42 o
   1  12   3     1184.65     1220.88     45.82 o
   2  12   3       43.55       50.18     12.40 o
   3  12   3     1139.43     1183.82     40.42 o
   4  12   3      524.13      533.38     30.81 o
   5  12   3       13.45       21.10     13.75 o
   6  12   3       80.72       70.02     16.82 o
   7  12   3      180.39      168.38     39.34 o
  -7  13   3      140.94       96.72     36.63 o
  -6  13   3       62.94       38.86     17.67 o
  -5  13   3       53.53       41.83     16.29 o
  -4  13   3      190.85      185.02     22.56 o
  -3  13   3      372.88      346.93     19.32 o
  -2  13   3      164.08      162.79     15.27 o
  -1  13   3      366.28      421.94     20.78 o
   0  13   3      236.89      203.48     14.96 o
   1  13   3      770.25      833.07     31.46 o
   2  13   3      391.47      417.61     27.67 o
   3  13   3      133.06      112.71     16.82 o
   4  13   3       14.77        7.54     15.83 o
   5  13   3       20.27       33.70     15.29 o
   6  13   3      103.41      105.11     18.73 o
   7  13   3      174.92      144.21     22.30 o
  -6  14   3       39.49       27.32     18.21 o
  -5  14   3        0.50      -18.99     18.99 o
  -4  14   3        0.02        8.48     15.20 o
  -3  14   3       96.58       69.88     13.31 o
  -2  14   3       66.33       88.35     15.93 o
  -1  14   3      255.86      257.53     17.68 o
   0  14   3       73.53       70.58     12.02 o
   1  14   3       77.27       99.64     12.55 o
   2  14   3        0.65       -4.69      9.97 o
   3  14   3       57.08       41.53     15.10 o
   4  14   3        0.35       -0.65     17.64 o
   5  14   3       37.76       48.72     17.22 o
   6  14   3        0.83       -8.14     16.18 o
  -5  15   3        2.25        2.68     18.54 o
  -4  15   3      139.21      128.57     21.87 o
  -3  15   3       41.62       38.03     12.99 o
  -2  15   3       88.41      108.67     14.71 o
  -1  15   3       38.80       21.27     12.20 o
   0  15   3       39.75       62.25     24.41 o
   1  15   3      305.18      278.68     18.81 o
   2  15   3       12.72       -9.23     11.14 o
   3  15   3        2.45        6.40     23.51 o
   4  15   3        5.42        4.25     15.91 o
   5  15   3       60.78       65.43     19.05 o
  -4  16   3      169.87       90.12     21.87 o
  -3  16   3        5.20       20.53     18.05 o
  -2  16   3      244.65      233.91     18.96 o
  -1  16   3      243.61      259.44     21.05 o
   0  16   3      451.35      492.49     26.89 o
   1  16   3        3.52       -5.87     11.96 o
   2  16   3       11.38        7.46     16.47 o
   3  16   3      202.90      184.58     23.96 o
   4  16   3      249.46      219.36     25.59 o
  -2  17   3       96.43       85.84     16.51 o
  -1  17   3        0.12       -4.84     13.72 o
   0  17   3        1.77       15.87     13.84 o
   1  17   3      190.78      169.81     24.77 o
   2  17   3       66.68       22.30     19.24 o
 -10   0   4      198.06      224.91     21.09 o
  -9   0   4      950.39      972.76     53.36 o
  -8   0   4     1272.38     1209.12     56.55 o
  -7   0   4      596.61      565.77     35.08 o
  -6   0   4       26.91       40.03      9.73 o
  -5   0   4     4297.15     3873.93     96.10 o
  -4   0   4     7812.11     7009.52    221.59 o
  -3   0   4     5752.00     5745.58    138.03 o
  -2   0   4    27152.09    27310.19    712.86 o
  -1   0   4    21130.13    23279.48    950.96 o
   0   0   4    32351.28    33618.33    950.97 o
   1   0   4    35849.91    34552.96   1656.83 o
   2   0   4     3080.48     2903.98    141.99 o
   3   0   4     9472.93     9613.08    228.00 o
   4   0   4     2966.48     2899.35     70.78 o
   5   0   4     5469.91     5395.69    156.03 o
   6   0   4     1398.08     1360.32     44.81 o
   7   0   4      394.50      365.98     25.88 o
   8   0   4     3658.18     3459.25    134.30 o
   9   0   4      936.72      889.38     61.50 o
  10   0   4      295.45      328.52     23.97 o
 -10   1   4      145.47      198.01     23.23 o
  -9   1   4       15.44       23.43     11.12 o
  -8   1   4      115.56      112.22     12.04 o
  -7   1   4       29.71       18.53     10.72 o
  -6   1   4     2257.94     2186.88     57.80 o
  -5   1   4     1887.16     1811.16     41.62 o
  -4   1   4     2319.13     2701.68     50.00 o
  -3   1   4      498.35      601.55     19.70 o
  -2   1   4    81611.46    81793.20   1412.25 o
  -1   1   4     1562.29     1546.31     29.12 o
   0   1   4    22358.46    22385.70    476.50 o
   1   1   4      218.46      225.29      7.32 o
   2   1   4       75.79       70.12      2.91 o
   3   1   4     3320.63     3184.77     69.31 o
   4   1   4     1228.71     1192.59     25.00 o
   5   1   4        0.46        8.22      3.91 o
   6   1   4      849.01      850.77     21.95 o
   7   1   4     1365.52     1382.97     41.62 o
   8   1   4      847.35      861.90     26.58 o
   9   1   4       49.96       50.17     11.52 o
  10   1   4        0.82       -0.69     14.00 o
 -10   2   4        0.63      -10.47     14.29 o
  -9   2   4       67.34       55.79     12.24 o
  -8   2   4       16.18        9.27      8.49 o
  -7   2   4        1.65       12.33      7.80 o
  -6   2   4       66.34       62.14      8.47 o
  -5   2   4      125.37      134.05      7.23 o
  -4   2   4     4439.83     4503.69     80.53 o
  -3   2   4     2017.08     2082.98     38.67 o
  -2   2   4     3402.26     3127.10     56.16 o
  -1   2   4    16207.74    16232.19    296.11 o
   0   2   4       35.51       54.34      2.83 o
   1   2   4     2391.14     2752.45     57.04 o
   2   2   4     1007.69     1216.94     45.70 o
   3   2   4      490.47      491.48     42.51 o
   4   2   4      174.47      188.69      6.28 o
   5   2   4      372.90      414.03     11.49 o
   6   2   4        1.95        2.71      6.67 o
   7   2   4       92.74      110.26      9.35 o
   8   2   4      640.29      622.62     22.06 o
   9   2   4       45.52       34.40     12.89 o
  10   2   4        2.21        7.74     14.58 o
 -10   3   4        6.15       -6.69     14.57 o
  -9   3   4        0.05        8.24     10.92 o
  -8   3   4       54.56       74.45     12.16 o
  -7   3   4       10.40       12.46      7.83 o
  -6   3   4     1410.96     1363.95     39.26 o
  -5   3   4        9.13        9.60      5.19 o
  -4   3   4       15.07       16.61      6.12 o
  -3   3   4     1704.20     1674.96     31.68 o
  -2   3   4       15.23       14.41      2.51 o
  -1   3   4       33.99       25.48      3.12 o
   0   3   4       60.24      143.81     12.84 o
   1   3   4    17823.47    19815.16    423.90 o
   2   3   4       92.26      114.50     10.91 o
   3   3   4     8863.59     9775.48    210.06 o
   4   3   4     4477.10     4989.64     91.63 o
   5   3   4        0.10        4.24      3.46 o
   6   3   4     1065.52     1125.99     37.46 o
   7   3   4      340.77      337.17     18.96 o
   8   3   4        3.33        5.25     10.00 o
   9   3   4       15.96        0.38     11.95 o
  10   3   4       17.89       -3.39     14.03 o
 -10   4   4       93.89       91.38     18.37 o
  -9   4   4      147.38      140.96     15.75 o
  -8   4   4      535.77      541.13     59.39 o
  -7   4   4      109.91       97.81     10.11 o
  -6   4   4      110.40      153.70     15.11 o
  -5   4   4     1013.97      960.07     25.39 o
  -4   4   4     2880.15     2765.50     61.88 o
  -3   4   4     1640.67     1587.00     33.53 o
  -2   4   4      440.26      475.26     16.75 o
  -1   4   4       26.02       16.73      3.24 o
   0   4   4      920.37      903.60     19.13 o
   1   4   4     4054.83     4154.07     85.39 o
   2   4   4     1443.70     1418.67     30.73 o
   3   4   4      317.50      375.65     10.94 o
   4   4   4      802.18      674.65     15.51 o
   5   4   4      232.71      239.48     10.53 o
   6   4   4      605.96      617.97     22.11 o
   7   4   4       25.25        9.37      8.20 o
   8   4   4      193.02      208.63     17.24 o
   9   4   4      104.85      132.15     15.66 o
  10   4   4       93.79      115.52     17.37 o
 -10   5   4      219.98      193.72     26.05 o
  -9   5   4        5.75      -10.73     12.53 o
  -8   5   4       94.35       82.12     12.83 o
  -7   5   4      357.36      352.68     18.54 o
  -6   5   4     1454.30     1452.88     37.40 o
  -5   5   4      718.89      658.89     26.54 o
  -4   5   4       40.58       57.97      6.49 o
  -3   5   4     4682.84     4799.40     95.31 o
  -2   5   4     1443.23     1361.31     47.77 o
  -1   5   4     9165.90     9212.39    189.50 o
   0   5   4     3247.45     3447.98     68.15 o
   1   5   4      179.29      252.74      9.24 o
   2   5   4     6629.26     6754.21    137.67 o
   3   5   4     2525.90     2437.33     57.47 o
   4   5   4      175.23      168.51      9.31 o
   5   5   4        3.95        6.31      5.96 o
   6   5   4      738.27      692.69     24.32 o
   7   5   4      324.46      326.34     33.81 o
   8   5   4      310.83      331.66     18.81 o
   9   5   4        0.31       -2.27     13.35 o
  10   5   4       53.64       59.67     15.80 o
 -10   6   4       19.50        3.18     18.73 o
  -9   6   4       45.11       35.36     16.98 o
  -8   6   4      305.77      314.26     20.60 o
  -7   6   4       77.98       81.64     11.72 o
  -6   6   4      106.37      143.42     17.22 o
  -5   6   4      774.43      809.04     35.31 o
  -4   6   4     3085.22     2851.32     63.92 o
  -3   6   4     1253.59     1161.69     28.51 o
  -2   6   4     1089.50     1153.70     27.01 o
  -1   6   4    11995.05    13036.09    301.87 o
   0   6   4     3150.34     3274.46     59.76 o
   1   6   4     6814.58     7289.82    125.16 o
   2   6   4     1328.79     1395.91     25.88 o
   3   6   4      486.48      502.98     11.29 o
   4   6   4     1889.68     1786.20     32.77 o
   5   6   4      359.36      338.53     15.32 o
   6   6   4      732.43      763.55     26.56 o
   7   6   4      102.08      104.50     11.57 o
   8   6   4      232.63      225.36     17.75 o
   9   6   4       76.18      130.23     17.80 o
  -9   7   4        0.34        1.09     16.55 o
  -8   7   4        0.65       16.08     14.08 o
  -7   7   4       48.53       87.14     15.59 o
  -6   7   4        7.21       11.48      9.14 o
  -5   7   4        1.92        6.53      6.68 o
  -4   7   4      303.47      296.03     13.36 o
  -3   7   4        3.47        5.08      4.80 o
  -2   7   4      460.08      567.55     31.16 o
  -1   7   4      670.73      673.71     17.72 o
   0   7   4      148.87      150.39      7.01 o
   1   7   4     1328.10     1357.46     26.78 o
   2   7   4       11.24       16.21      3.25 o
   3   7   4       11.79       14.69      3.61 o
   4   7   4       23.53       18.00      6.27 o
   5   7   4        0.08        2.59      6.92 o
   6   7   4        0.40       -1.59      7.96 o
   7   7   4       30.60       43.00     10.42 o
   8   7   4      118.75       99.88     13.82 o
   9   7   4        0.34        2.14     14.07 o
  -9   8   4       74.08       82.30     19.72 o
  -8   8   4       43.46       57.49     37.98 o
  -7   8   4       68.52       62.14     15.59 o
  -6   8   4       22.03       14.43     12.32 o
  -5   8   4     1137.49     1082.50     39.00 o
  -4   8   4      334.88      354.84     17.64 o
  -3   8   4       66.16       67.64      7.92 o
  -2   8   4      487.46      478.58     17.42 o
  -1   8   4      127.76      120.46      7.03 o
   0   8   4     1410.12     1510.06     32.97 o
   1   8   4      311.20      336.81     10.84 o
   2   8   4     1043.05     1065.47     22.30 o
   3   8   4     1121.98     1153.24     27.03 o
   4   8   4      227.71      235.43     12.99 o
   5   8   4      554.67      613.77     42.64 o
   6   8   4      389.08      383.71     19.19 o
   7   8   4       11.03       16.97     10.24 o
   8   8   4        2.63       -3.21     12.79 o
   9   8   4       13.63        0.90     18.09 o
  -9   9   4       10.29        3.12     18.54 o
  -8   9   4        6.93       14.81     16.29 o
  -7   9   4      682.54      635.79     35.64 o
  -6   9   4      933.97      906.33     41.94 o
  -5   9   4       83.99      120.14     12.82 o
  -4   9   4      460.32      394.78     18.71 o
  -3   9   4     2529.70     2377.22     61.48 o
  -2   9   4      344.84      315.57     17.36 o
  -1   9   4     2686.32     2662.88     66.78 o
   0   9   4       11.58       12.71      5.51 o
   1   9   4     1072.72     1069.07     25.37 o
   2   9   4     4990.73     5044.74    100.88 o
   3   9   4     2412.01     2405.44     51.02 o
   4   9   4      179.74      172.26     11.90 o
   5   9   4       40.74       51.88      9.27 o
   6   9   4      720.66      749.64     62.85 o
   7   9   4      504.79      556.37     26.47 o
   8   9   4      170.48      126.61     19.17 o
   9   9   4       33.61       24.77     23.51 o
  -8  10   4      135.66      160.25     21.90 o
  -7  10   4      195.57      213.61     23.25 o
  -6  10   4      232.12      218.95     21.90 o
  -5  10   4        7.12       12.66     10.87 o
  -4  10   4      667.64      595.47     24.98 o
  -3  10   4       60.92       31.44     13.31 o
  -2  10   4       41.40       30.36     11.10 o
  -1  10   4      769.04      756.41     24.65 o
   0  10   4     2163.72     2119.97     54.85 o
   1  10   4     1548.80     1478.21     44.64 o
   2  10   4      220.87      248.61     13.30 o
   3  10   4      200.23      178.19     14.88 o
   4  10   4      737.31      752.58     34.62 o
   5  10   4      210.12      226.08     23.06 o
   6  10   4       25.45       40.70     17.64 o
   7  10   4        0.07      -12.35     12.35 o
   8  10   4       52.38       42.67     17.33 o
  -8  11   4       23.22       -7.33     16.85 o
  -7  11   4       16.49       21.08     16.62 o
  -6  11   4      483.23      442.22     30.94 o
  -5  11   4       11.39       13.75     13.54 o
  -4  11   4       55.78       46.39      9.74 o
  -3  11   4       77.56       63.26     10.11 o
  -2  11   4      539.58      526.34     26.11 o
  -1  11   4      451.71      442.51     18.50 o
   0  11   4      806.27      779.33     25.91 o
   1  11   4        4.56        6.38      7.21 o
   2  11   4      187.72      214.19     13.28 o
   3  11   4      781.29      799.91     26.34 o
   4  11   4       40.90       20.68     23.97 o
   5  11   4       80.31       80.68     28.04 o
   6  11   4       65.94       60.90     19.90 o
   7  11   4      169.41      177.31     21.28 o
   8  11   4       18.46        9.00     16.82 o
  -7  12   4        0.05       -2.38     15.70 o
  -6  12   4       27.15       20.72     15.70 o
  -5  12   4       15.43       17.60     16.28 o
  -4  12   4       56.76       54.52     10.82 o
  -3  12   4        2.68        4.11     10.44 o
  -2  12   4        0.98       -7.62      9.38 o
  -1  12   4       97.73       99.15     11.41 o
   0  12   4       56.39       40.60      9.42 o
   1  12   4      323.97      298.76     16.33 o
   2  12   4      514.72      481.46     32.86 o
   3  12   4        0.07        0.58     10.89 o
   4  12   4       97.00       80.42     20.35 o
   5  12   4       84.26      104.70     16.40 o
   6  12   4        3.88        3.99     13.97 o
   7  12   4       27.24       18.39     18.09 o
  -7  13   4        9.22       -8.98     16.70 o
  -6  13   4      131.15      138.84     21.36 o
  -5  13   4       10.41       18.86     15.81 o
  -4  13   4        0.04       -9.33     10.15 o
  -3  13   4      145.44      169.41     14.65 o
  -2  13   4       37.80       34.21     10.44 o
  -1  13   4      236.54      269.14     16.78 o
   0  13   4       26.11       30.34      9.98 o
   1  13   4       17.46       20.46      9.72 o
   2  13   4      126.87      143.06     13.17 o
   3  13   4        9.04       10.17     16.28 o
   4  13   4       66.56       61.17     15.00 o
   5  13   4        0.06       15.68     13.90 o
   6  13   4       45.31       47.61     17.28 o
   7  13   4      266.22      261.26     25.94 o
  -6  14   4       26.62        0.12     17.43 o
  -5  14   4      127.26      109.93     20.39 o
  -4  14   4      469.69      458.12     34.26 o
  -3  14   4      209.18      243.85     17.98 o
  -2  14   4        2.62       -8.35     10.53 o
  -1  14   4      444.44      426.52     21.84 o
   0  14   4      200.55      179.27     15.30 o
   1  14   4      710.93      742.31     33.42 o
   2  14   4       25.75       24.11     12.93 o
   3  14   4       13.69       10.00     21.71 o
   4  14   4       25.39       28.34     14.56 o
   5  14   4      226.57      203.41     52.00 o
   6  14   4       67.24       46.98     32.11 o
  -5  15   4        0.49       20.46     18.61 o
  -4  15   4       16.43       19.93     18.54 o
  -3  15   4      225.90      221.48     18.25 o
  -2  15   4      514.46      486.22     24.89 o
  -1  15   4      129.54      125.62     15.19 o
   0  15   4       77.16       67.46     13.32 o
   1  15   4      243.63      244.15     17.98 o
   2  15   4       24.54       16.23     15.52 o
   3  15   4      149.82      122.86     19.66 o
   4  15   4        4.44      -14.33     24.42 o
   5  15   4        5.01       11.45     16.82 o
  -4  16   4        3.51       10.80     19.30 o
  -3  16   4       26.51        5.15     14.25 o
  -2  16   4        6.01      -10.54     12.66 o
  -1  16   4       13.49        3.29     14.62 o
   0  16   4        1.87        8.08     12.24 o
   1  16   4        0.26       -5.99     12.26 o
   2  16   4       32.90       20.55     16.82 o
   3  16   4        2.02       -2.98     16.33 o
   4  16   4        0.25        1.25     28.49 o
  -2  17   4        0.79       -4.31     13.64 o
  -1  17   4        2.06       -1.38     13.65 o
   0  17   4       22.10       -3.06     13.43 o
   1  17   4      121.66       99.66     22.69 o
   2  17   4        0.30        0.58     29.84 o
 -10   1   5      173.82      180.99     16.55 o
  -9   1   5      218.58      268.01     16.59 o
  -8   1   5       29.23       24.83     10.12 o
  -7   1   5       29.22       27.15      7.83 o
  -6   1   5      627.50      704.80     20.06 o
  -5   1   5     1062.57      950.46     20.15 o
  -4   1   5     1765.48     1690.95     31.02 o
  -3   1   5     8246.08     9857.03    317.14 o
  -2   1   5    22659.63    22515.89    358.62 o
  -1   1   5    34466.79    35667.29    601.34 o
   0   1   5     1107.22     1010.62     21.01 o
   1   1   5    27089.19    26467.50    560.98 o
   2   1   5      340.66      404.99      9.87 o
   3   1   5     2106.48     1965.37     43.41 o
   4   1   5     4248.89     4013.47     78.23 o
   5   1   5      283.13      271.83      9.12 o
   6   1   5       15.58       34.13      6.97 o
   7   1   5      713.60      663.43     24.95 o
   8   1   5      254.14      241.00     14.08 o
   9   1   5      191.60      200.05     14.94 o
  10   1   5        9.94        5.06     12.25 o
 -10   2   5       29.34       34.19     15.37 o
  -9   2   5      155.98      170.53     15.61 o
  -8   2   5      396.46      390.10     16.81 o
  -7   2   5     1070.71     1047.26     29.02 o
  -6   2   5       85.68       95.22     11.01 o
  -5   2   5     1302.67     1431.33     33.37 o
  -4   2   5     4225.61     4071.89     69.01 o
  -3   2   5     4031.78     3952.23     71.52 o
  -2   2   5    34624.96    35279.70    608.17 o
  -1   2   5     1246.70     1128.05     26.30 o
   0   2   5        7.41       29.75      4.53 o
   1   2   5    73204.99    73565.31   1566.82 o
   2   2   5      407.81      315.26     53.81 o
   3   2   5      163.65      143.16     65.57 o
   4   2   5       90.59       79.73      3.69 o
   5   2   5     2199.38     2128.20     42.54 o
   6   2   5     2182.62     2144.87     49.51 o
   7   2   5     1696.94     1714.51     39.69 o
   8   2   5      222.51      235.10     14.05 o
   9   2   5        9.06       -3.78     12.79 o
  10   2   5       99.11      131.12     17.73 o
 -10   3   5      232.95      256.04     22.77 o
  -9   3   5      352.64      410.74     21.16 o
  -8   3   5      136.97      116.69     12.89 o
  -7   3   5      924.33      910.29     30.16 o
  -6   3   5       83.30       90.12     10.02 o
  -5   3   5     2251.68     2135.76     49.07 o
  -4   3   5     2642.26     2542.89     47.33 o
  -3   3   5      484.81      442.66     13.58 o
  -2   3   5      935.32      947.50     26.63 o
  -1   3   5     6784.61     6843.65    125.95 o
   0   3   5     1019.36     1121.25     22.95 o
   1   3   5     5889.91     6413.55    138.50 o
   2   3   5     1623.66     1537.66     39.59 o
   3   3   5     5498.57     5379.72    211.15 o
   4   3   5      876.00      680.56     38.48 o
   5   3   5      887.06      913.66     30.87 o
   6   3   5       21.13       35.88      8.06 o
   7   3   5      587.47      601.29     25.72 o
   8   3   5      384.44      373.16     20.02 o
   9   3   5       75.33       68.50     13.53 o
  10   3   5       30.22       11.09     14.68 o
 -10   4   5        0.91        9.26     19.05 o
  -9   4   5       59.77       55.31     20.06 o
  -8   4   5      237.92      245.29     17.15 o
  -7   4   5      265.76      251.51     20.36 o
  -6   4   5     1188.16     1152.75     35.19 o
  -5   4   5       49.35       58.30      6.75 o
  -4   4   5     1010.06     1086.94     30.18 o
  -3   4   5      248.61      247.15      8.59 o
  -2   4   5      893.08      944.14     19.79 o
  -1   4   5     1876.41     1851.14     37.48 o
   0   4   5     3985.47     4386.45     85.75 o
   1   4   5      287.54      315.89     10.31 o
   2   4   5     1364.39     1282.56     36.91 o
   3   4   5      542.40      519.60     15.39 o
   4   4   5       64.42       50.48      7.99 o
   5   4   5      346.82      319.60     11.10 o
   6   4   5      473.33      469.41     18.58 o
   7   4   5       14.70        9.70     10.72 o
   8   4   5        0.99       11.71     11.44 o
   9   4   5       16.95       23.32     12.86 o
  10   4   5       10.30       -0.27     14.53 o
 -10   5   5       40.31       68.11     27.13 o
  -9   5   5        0.15        4.81     15.88 o
  -8   5   5       19.61        9.63     10.95 o
  -7   5   5      149.12      144.04     11.69 o
  -6   5   5      377.73      432.53     19.68 o
  -5   5   5      124.70      130.46     10.38 o
  -4   5   5       62.14       82.57      6.44 o
  -3   5   5     1637.09     1645.28     35.10 o
  -2   5   5        0.31       11.06      3.91 o
  -1   5   5      386.69      457.35     13.37 o
   0   5   5        2.74        6.73      2.67 o
   1   5   5      222.94      291.44     17.46 o
   2   5   5     2895.91     3072.86     63.81 o
   3   5   5     1302.75     1216.54     30.76 o
   4   5   5       22.82       25.02      4.52 o
   5   5   5      220.72      206.45     14.23 o
   6   5   5       16.04       12.63      7.33 o
   7   5   5        0.61        5.71      8.49 o
   8   5   5       23.31       29.31     11.86 o
   9   5   5       57.88       50.52     15.15 o
  10   5   5        7.88       28.76     17.54 o
 -10   6   5       28.12       24.23     19.03 o
  -9   6   5       21.24       -4.52     18.09 o
  -8   6   5        3.53       -0.83     14.22 o
  -7   6   5      342.50      340.93     20.14 o
  -6   6   5      894.90      855.52     29.46 o
  -5   6   5      123.30      177.68     21.75 o
  -4   6   5     1032.11      974.31     23.50 o
  -3   6   5     2885.31     2804.11     62.35 o
  -2   6   5      237.34      217.51      7.69 o
  -1   6   5     1329.35     1485.13     36.20 o
   0   6   5        6.56       46.20      9.96 o
   1   6   5     2523.41     2682.02     50.12 o
   2   6   5     1993.99     1985.97     43.19 o
   3   6   5      190.74      230.07      9.54 o
   4   6   5      142.05      157.92      8.07 o
   5   6   5      110.49      113.87      9.68 o
   6   6   5     1470.55     1559.28     44.63 o
   7   6   5      177.07      187.73     14.24 o
   8   6   5       22.62       14.42     10.93 o
   9   6   5      100.01      110.10     16.98 o
  -9   7   5       88.34       73.25     19.41 o
  -8   7   5      125.65      130.44     22.61 o
  -7   7   5       58.90       45.12     16.28 o
  -6   7   5     1838.52     1800.54     79.59 o
  -5   7   5     1017.33     1055.24     33.68 o
  -4   7   5      315.42      345.82     15.23 o
  -3   7   5        0.64        9.72      5.29 o
  -2   7   5     1915.23     1912.60     38.56 o
  -1   7   5     5991.78     5951.81    117.48 o
   0   7   5     5111.44     5070.75     91.65 o
   1   7   5      203.83      229.20      7.39 o
   2   7   5     3942.77     4084.64     71.40 o
   3   7   5     2902.71     2931.33     52.06 o
   4   7   5     1574.94     1576.59     37.15 o
   5   7   5      609.83      619.35     22.26 o
   6   7   5      320.98      297.71     15.96 o
   7   7   5      352.50      363.59     26.24 o
   8   7   5      651.79      680.92     33.55 o
   9   7   5      160.89      208.85     34.73 o
  -9   8   5       44.23       18.00     17.80 o
  -8   8   5       39.51       33.13     16.16 o
  -7   8   5      318.20      305.19     24.91 o
  -6   8   5       26.69       27.04     14.52 o
  -5   8   5     1891.63     1902.63     57.48 o
  -4   8   5     1381.35     1306.50     36.49 o
  -3   8   5     4528.19     4196.92    119.64 o
  -2   8   5        7.91        6.56      5.38 o
  -1   8   5      736.34      788.97     20.29 o
   0   8   5      993.66     1061.18     31.35 o
   1   8   5     2710.43     2741.91     51.59 o
   2   8   5     1251.15     1242.44     25.42 o
   3   8   5       18.30       45.64      6.00 o
   4   8   5        0.38       11.70      6.08 o
   5   8   5      243.12      275.65     33.29 o
   6   8   5      953.69      907.88     40.07 o
   7   8   5      323.30      295.17     17.68 o
   8   8   5       11.74       -5.34     13.31 o
   9   8   5        6.04       18.91     15.47 o
  -9   9   5        7.35      -18.63     28.94 o
  -8   9   5       12.07       25.57     17.38 o
  -7   9   5       67.63       70.61     17.23 o
  -6   9   5        6.45       -8.01     23.51 o
  -5   9   5       13.62       23.21     16.06 o
  -4   9   5      420.74      384.90     19.75 o
  -3   9   5      156.52      159.68     13.58 o
  -2   9   5     1310.61     1320.98     36.82 o
  -1   9   5     1201.87     1149.33     34.07 o
   0   9   5      264.90      282.92     11.56 o
   1   9   5       78.04       80.09      6.67 o
   2   9   5      786.25      815.13     22.85 o
   3   9   5       26.52       41.52      7.75 o
   4   9   5       83.77       88.90      9.68 o
   5   9   5       57.71       42.26      9.85 o
   6   9   5      122.10      117.58     18.87 o
   7   9   5       99.13      124.48     18.26 o
   8   9   5       29.80        9.19     14.64 o
  -8  10   5       32.81       37.98     18.40 o
  -7  10   5        0.76      -10.10     18.09 o
  -6  10   5      203.44      195.72     22.61 o
  -5  10   5      250.79      250.14     17.99 o
  -4  10   5       77.00       76.22     11.09 o
  -3  10   5       46.86       36.49      9.01 o
  -2  10   5       60.99       51.63     17.49 o
  -1  10   5       18.58       28.43      7.49 o
   0  10   5      472.43      503.93     19.33 o
   1  10   5       66.22       52.19     13.05 o
   2  10   5     1928.52     1875.46     50.78 o
   3  10   5      100.34      101.14      9.38 o
   4  10   5        0.67       10.90     10.24 o
   5  10   5        4.86       10.52     10.66 o
   6  10   5      254.68      122.76     58.33 o
   7  10   5       10.26       15.65     13.22 o
   8  10   5       12.15       20.85     15.52 o
  -8  11   5       25.32       21.54     25.32 o
  -7  11   5       18.37       22.95     20.80 o
  -6  11   5       44.96       32.81     15.47 o
  -5  11   5      558.20      517.63     24.51 o
  -4  11   5      349.81      339.91     26.46 o
  -3  11   5       69.32       84.18     12.53 o
  -2  11   5      350.67      439.72     28.33 o
  -1  11   5     1107.70     1047.42     31.60 o
   0  11   5     1605.15     1547.54     46.34 o
   1  11   5      252.39      309.55     18.54 o
   2  11   5      159.75      174.86     12.24 o
   3  11   5     1277.30     1239.00     87.73 o
   4  11   5       34.94       53.64     22.61 o
   5  11   5      650.52      707.42     35.74 o
   6  11   5       35.45       27.83     19.90 o
   7  11   5        1.07       -0.60     13.75 o
   8  11   5      114.82      137.13     24.42 o
  -7  12   5      126.74      103.71     20.91 o
  -6  12   5      156.77      145.28     21.22 o
  -5  12   5      149.35      146.91     34.37 o
  -4  12   5      216.79      217.53     16.06 o
  -3  12   5      818.53      735.30     50.78 o
  -2  12   5      961.32      884.68     29.25 o
  -1  12   5      779.41      784.64     26.72 o
   0  12   5        5.07       -3.11      9.38 o
   1  12   5     1624.95     1608.71     70.23 o
   2  12   5      267.11      282.97     17.88 o
   3  12   5      220.86      226.91     20.12 o
   4  12   5        1.92       -1.57     11.60 o
   5  12   5       47.81       39.83     14.09 o
   6  12   5      788.90      743.17     39.43 o
   7  12   5      149.67      142.54     33.01 o
  -7  13   5        2.15      -12.77     17.33 o
  -6  13   5      221.24      195.85     24.75 o
  -5  13   5       67.28       28.91     23.06 o
  -4  13   5      182.19      183.56     24.54 o
  -3  13   5       72.87       59.26     12.26 o
  -2  13   5      315.00      341.56     26.11 o
  -1  13   5      808.87      787.59     28.47 o
   0  13   5      175.98      197.54     27.93 o
   1  13   5      254.76      271.39     16.46 o
   2  13   5       16.04        2.09      9.15 o
   3  13   5      322.62      315.98     24.77 o
   4  13   5       61.14       70.27     15.45 o
   5  13   5       48.85       41.20     14.85 o
   6  13   5       36.70       26.87     16.33 o
  -6  14   5        2.62       19.74     30.75 o
  -5  14   5       33.15       40.23     18.35 o
  -4  14   5        1.55      -10.52     12.15 o
  -3  14   5       12.17       -1.15     10.99 o
  -2  14   5      119.44      114.27     14.18 o
  -1  14   5       74.02       81.00     13.06 o
   0  14   5        1.77       -4.09     10.04 o
   1  14   5       19.53       22.87     10.66 o
   2  14   5        7.94        0.29     13.09 o
   3  14   5        9.16        8.27     13.02 o
   4  14   5       14.10       10.96     26.23 o
   5  14   5        3.40       23.90     15.81 o
   6  14   5       14.75       11.98     17.14 o
  -5  15   5       34.45       18.81     42.96 o
  -4  15   5      146.25      135.84     18.26 o
  -3  15   5        0.52        3.16     12.54 o
  -2  15   5      108.00       73.12     18.80 o
  -1  15   5       18.62       11.02     11.88 o
   0  15   5      208.94      231.14     17.72 o
   1  15   5      127.87      135.40     14.85 o
   2  15   5       50.24       -0.09     17.64 o
   3  15   5      168.71      150.77     21.06 o
   4  15   5       37.41       31.49     21.25 o
   5  15   5       13.39       18.25     16.82 o
  -4  16   5       52.87       81.61     21.74 o
  -3  16   5      110.73      124.41     16.76 o
  -2  16   5       44.65       28.82     13.69 o
  -1  16   5       15.41       -5.13     12.29 o
   0  16   5       37.99        2.28     13.31 o
   1  16   5      201.83      225.03     25.71 o
   2  16   5       87.18       92.94     20.58 o
   3  16   5        2.28       -4.86     15.72 o
   4  16   5       20.60       24.81     25.77 o
  -2  17   5       31.35        7.56     14.50 o
  -1  17   5       54.98       34.28     18.01 o
   0  17   5       18.32      -15.79     15.79 o
   1  17   5       48.27       21.71     18.60 o
   2  17   5        5.44       -5.73     18.09 o
 -10   0   6      143.25      183.02     26.72 o
  -9   0   6      105.41      109.95     21.39 o
  -8   0   6        5.78       22.11     18.66 o
  -7   0   6      751.34      694.46     30.20 o
  -6   0   6     1490.10     1442.46     48.05 o
  -5   0   6      414.79      455.27     17.62 o
  -4   0   6     2151.45     2115.58     49.49 o
  -3   0   6    28221.75    29764.27    720.31 o
  -2   0   6     4532.86     3957.18     95.67 o
  -1   0   6      153.46      169.12     10.85 o
   0   0   6     8595.71     8436.51    200.60 o
   1   0   6      167.94      222.07     11.51 o
   2   0   6     2641.83     2746.27    102.44 o
   3   0   6     1062.73     1101.97     27.44 o
   4   0   6       58.17       91.41      6.81 o
   5   0   6      776.65      839.23     28.60 o
   6   0   6       14.35       20.99     10.43 o
   7   0   6      338.43      308.14     23.69 o
   8   0   6      662.21      671.30     64.66 o
   9   0   6      248.39      210.78     25.13 o
  10   0   6       16.67       19.51     26.77 o
 -10   1   6      128.22      149.66     15.93 o
  -9   1   6      188.91      214.56     14.35 o
  -8   1   6      109.07      168.44     10.78 o
  -7   1   6        9.03        5.17      7.75 o
  -6   1   6        9.41       24.73      6.82 o
  -5   1   6     3636.29     3368.33     62.27 o
  -4   1   6    10662.13    10560.33    178.76 o
  -3   1   6     2850.26     2739.98     45.98 o
  -2   1   6     3888.86     4073.84     76.40 o
  -1   1   6     3662.30     3717.32     72.88 o
   0   1   6     5875.27     6475.36    136.99 o
   1   1   6     5252.50     5283.69    125.46 o
   2   1   6     2531.60     2370.55     68.57 o
   3   1   6       28.77       47.80      3.63 o
   4   1   6     4789.62     4731.19     84.22 o
   5   1   6     2955.49     2900.13     54.89 o
   6   1   6      828.76      849.51     24.25 o
   7   1   6       16.65       18.74     10.64 o
   8   1   6      575.64      541.57     22.87 o
   9   1   6        4.32       -5.73     10.24 o
  10   1   6       88.48      104.64     18.41 o
 -10   2   6        0.76        1.52     14.63 o
  -9   2   6        0.19       10.71     11.04 o
  -8   2   6       33.69       26.57      9.02 o
  -7   2   6      340.51      327.23     13.80 o
  -6   2   6       99.30       79.81      7.62 o
  -5   2   6      107.98      125.80      9.29 o
  -4   2   6     2329.51     2218.64     37.29 o
  -3   2   6        1.27       12.58      4.47 o
  -2   2   6     7267.93     7337.99    124.01 o
  -1   2   6    11274.77    12082.46    239.42 o
   0   2   6     4100.06     4171.39     88.35 o
   1   2   6    47480.30    46835.22   1142.07 o
   2   2   6      741.20      796.24     32.45 o
   3   2   6      166.24      221.49     13.96 o
   4   2   6        3.77       12.62      6.62 o
   5   2   6       36.83       38.06      4.86 o
   6   2   6        9.40        6.18      6.13 o
   7   2   6       29.94       32.58      8.31 o
   8   2   6       11.30       11.08     10.91 o
   9   2   6        3.36       -4.95     14.88 o
  10   2   6       12.97        0.08     13.78 o
 -10   3   6        9.54       15.53     15.88 o
  -9   3   6      109.73      111.92     13.91 o
  -8   3   6        7.36       -4.15     11.12 o
  -7   3   6       40.49       51.50     10.49 o
  -6   3   6      387.95      413.29     23.33 o
  -5   3   6      506.00      545.69     19.01 o
  -4   3   6      733.61      663.29     15.09 o
  -3   3   6     1436.59     1460.57     27.11 o
  -2   3   6      102.87       99.49      4.30 o
  -1   3   6      841.86      805.98     25.54 o
   0   3   6       16.51       92.59     15.70 o
   1   3   6     5172.07     5184.14    111.60 o
   2   3   6     9111.51     9186.46    219.42 o
   3   3   6      710.76      705.71     27.00 o
   4   3   6       16.53       -2.10      8.97 o
   5   3   6      577.93      561.58     16.81 o
   6   3   6      114.54      129.38     11.16 o
   7   3   6      103.20      128.04     19.09 o
   8   3   6       53.96       37.41     10.90 o
   9   3   6        6.63       -8.31     12.02 o
  10   3   6       40.58       45.51     21.28 o
 -10   4   6       97.97       88.04     36.63 o
  -9   4   6       18.41       14.13     13.22 o
  -8   4   6      212.42      207.60     16.25 o
  -7   4   6      279.28      280.32     16.71 o
  -6   4   6     3678.02     3527.58     90.32 o
  -5   4   6      378.31      392.97     13.22 o
  -4   4   6      109.74      112.26      5.88 o
  -3   4   6     1222.14     1294.48     31.21 o
  -2   4   6     2515.98     2305.69     45.81 o
  -1   4   6      443.36      452.72     11.26 o
   0   4   6      125.45      190.66      7.27 o
   1   4   6     1342.65     1410.05     32.75 o
   2   4   6    16315.43    18291.67    392.04 o
   3   4   6     2629.38     2765.96     69.55 o
   4   4   6      558.32      453.37     23.30 o
   5   4   6      395.67      439.38     16.31 o
   6   4   6      245.78      241.04     12.93 o
   7   4   6      582.55      549.62     24.25 o
   8   4   6      357.11      319.69     20.48 o
   9   4   6       19.08       35.65     18.14 o
  10   4   6      101.34      120.43     17.73 o
 -10   5   6       13.34       -1.51     15.97 o
  -9   5   6      462.38      438.26     31.70 o
  -8   5   6      581.63      572.35     27.44 o
  -7   5   6      257.03      282.77     25.32 o
  -6   5   6        7.50        0.72      8.75 o
  -5   5   6      512.01      545.17     16.42 o
  -4   5   6     2387.59     2282.04     47.89 o
  -3   5   6     2660.49     2515.60     46.94 o
  -2   5   6       34.95       56.35      7.08 o
  -1   5   6      224.72      214.85      8.66 o
   0   5   6     9292.48     9363.84    166.25 o
   1   5   6     8533.82     8943.12    181.19 o
   2   5   6       30.57       28.79      4.70 o
   3   5   6     3529.46     3488.61     94.64 o
   4   5   6      517.68      418.02     18.44 o
   5   5   6     1795.59     1828.78     42.25 o
   6   5   6     1505.26     1406.90     47.25 o
   7   5   6        0.70        1.73      8.43 o
   8   5   6      216.83      190.02     30.93 o
   9   5   6      175.80      193.33     19.10 o
 -10   6   6        9.75        3.33     19.06 o
  -9   6   6      112.64       76.02     19.24 o
  -8   6   6      121.38      132.02     24.42 o
  -7   6   6      506.66      460.37     23.40 o
  -6   6   6      163.85      183.03     14.87 o
  -5   6   6     1328.10     1329.14     34.08 o
  -4   6   6      480.14      479.02     22.54 o
  -3   6   6      966.82     1000.01     22.65 o
  -2   6   6     2331.28     2185.80     45.22 o
  -1   6   6      857.37     1044.03     23.33 o
   0   6   6       50.99      123.49     12.05 o
   1   6   6      864.45     1017.17     24.02 o
   2   6   6     8236.92     8970.38    182.82 o
   3   6   6     4519.45     4413.94     91.48 o
   4   6   6       63.42       87.63     11.72 o
   5   6   6      181.71      209.13     11.35 o
   6   6   6      386.79      378.88     17.22 o
   7   6   6      165.21      190.75     14.62 o
   8   6   6      134.93      143.83     14.43 o
   9   6   6       19.69       -3.39     15.08 o
  -9   7   6       19.29      -19.90     29.84 o
  -8   7   6        2.89        6.75     14.65 o
  -7   7   6        7.18       17.07     13.96 o
  -6   7   6       57.95       63.01     13.83 o
  -5   7   6      244.98      232.04     14.97 o
  -4   7   6      796.14      827.11     26.73 o
  -3   7   6      182.02      209.20      9.85 o
  -2   7   6        6.71        5.17      4.02 o
  -1   7   6      301.53      343.38     11.12 o
   0   7   6       94.09       89.65      5.06 o
   1   7   6      311.73      349.54     13.59 o
   2   7   6      334.75      354.73     16.10 o
   3   7   6       89.84       92.07     12.77 o
   4   7   6        4.51        4.09      3.76 o
   5   7   6        0.25       -7.47      7.77 o
   6   7   6       18.27       22.16      8.25 o
   7   7   6        0.02       -2.12      9.33 o
   8   7   6        0.01        7.52     12.53 o
   9   7   6        3.19       22.47     31.52 o
  -9   8   6        2.75       -5.99     20.80 o
  -8   8   6        1.62       21.27     15.59 o
  -7   8   6      416.33      443.60     30.10 o
  -6   8   6      161.57      157.72     18.06 o
  -5   8   6     1724.07     1760.77     54.07 o
  -4   8   6       22.72       28.71      9.66 o
  -3   8   6      377.72      344.61     15.31 o
  -2   8   6      428.69      448.81     20.04 o
  -1   8   6     1427.09     1459.57     32.24 o
   0   8   6       23.80       22.19      4.71 o
   1   8   6     1126.40     1145.41     22.75 o
   2   8   6     1937.24     1974.21     36.41 o
   3   8   6     2691.23     2885.87     53.83 o
   4   8   6        5.80       16.38      6.20 o
   5   8   6       20.49       29.74      7.58 o
   6   8   6      465.73      469.20     28.48 o
   7   8   6      200.51      199.99     15.20 o
   8   8   6      169.26      163.17     15.84 o
   9   8   6        0.06       -1.01     14.65 o
  -9   9   6      122.32      173.14     28.94 o
  -8   9   6      214.65      257.97     36.63 o
  -7   9   6       81.94       63.67     16.85 o
  -6   9   6        6.65        2.65     13.14 o
  -5   9   6      625.79      641.24     43.48 o
  -4   9   6      578.49      586.36     24.25 o
  -3   9   6      556.69      563.51     24.81 o
  -2   9   6       16.82       14.03      7.31 o
  -1   9   6      234.84      252.55     12.98 o
   0   9   6     1519.53     1579.46     36.84 o
   1   9   6     3905.59     3993.25     89.83 o
   2   9   6      167.25      147.92      9.50 o
   3   9   6       78.31       82.95      9.07 o
   4   9   6      201.24      215.80     14.39 o
   5   9   6      198.53      219.76     19.06 o
   6   9   6     1265.58     1190.92     38.04 o
   7   9   6        2.68       -5.82     10.84 o
   8   9   6       23.04       19.76     13.03 o
  -8  10   6        7.48       33.55     22.16 o
  -7  10   6      101.85      142.06     20.75 o
  -6  10   6      667.83      673.03     37.09 o
  -5  10   6       53.51       47.72      9.96 o
  -4  10   6       38.08       34.81      9.87 o
  -3  10   6      123.17      142.91     11.56 o
  -2  10   6      451.83      432.48     18.15 o
  -1  10   6     2012.62     1909.74     50.16 o
   0  10   6      947.96      920.75     28.16 o
   1  10   6       33.71       49.29     13.31 o
   2  10   6     4017.39     4140.30    100.84 o
   3  10   6      981.77      992.50     33.99 o
   4  10   6      309.20      291.56     25.71 o
   5  10   6      147.21      164.98     13.47 o
   6  10   6       10.21        2.91     12.28 o
   7  10   6       42.19       75.82     27.58 o
   8  10   6       71.79       71.90     24.87 o
  -8  11   6        2.02       28.02     18.14 o
  -7  11   6        4.71       17.28     16.40 o
  -6  11   6        0.08       18.63     15.05 o
  -5  11   6       77.58       66.94     11.78 o
  -4  11   6      179.67      193.68     15.83 o
  -3  11   6       65.67       56.54      9.95 o
  -2  11   6       20.98        6.52      8.38 o
  -1  11   6       66.71       79.44     10.16 o
   0  11   6      212.64      219.06     16.84 o
   1  11   6      648.73      681.62     24.02 o
   2  11   6        5.19       12.70      7.58 o
   3  11   6       94.12       88.81     13.75 o
   4  11   6       64.40       67.65     24.42 o
   5  11   6       62.78       80.32     14.09 o
   6  11   6      108.19      101.74     16.90 o
   7  11   6       21.43        1.38     14.78 o
   8  11   6        1.43        6.33     18.09 o
  -7  12   6       45.89       36.34     19.72 o
  -6  12   6      125.52      120.93     20.75 o
  -5  12   6      144.25      155.97     16.17 o
  -4  12   6        3.89       -0.20      9.74 o
  -3  12   6       70.48       60.76     11.12 o
  -2  12   6      135.95      136.50     13.00 o
  -1  12   6      111.43      116.20     11.60 o
   0  12   6       71.21       48.90     10.59 o
   1  12   6      722.03      754.63     36.81 o
   2  12   6       27.04       16.97      8.75 o
   3  12   6       40.59       38.94     24.42 o
   4  12   6       37.48       42.36     26.68 o
   5  12   6        3.69       -6.40     39.34 o
   6  12   6       25.60       32.02     15.59 o
   7  12   6       21.87       -2.47     14.64 o
  -7  13   6       14.24       47.96     19.72 o
  -6  13   6        0.73      -11.76     16.02 o
  -5  13   6      142.53      112.32     20.39 o
  -4  13   6      641.42      699.58     27.75 o
  -3  13   6      242.53      225.12     20.29 o
  -2  13   6        0.08       -2.94      9.76 o
  -1  13   6      346.01      381.89     19.94 o
   0  13   6       73.14       91.67     11.66 o
   1  13   6      358.91      376.25     32.24 o
   2  13   6       25.52       25.02     16.73 o
   3  13   6       11.98       15.10     13.02 o
   4  13   6      171.50      179.00     19.33 o
   5  13   6      203.75      198.46     37.98 o
   6  13   6       75.70       65.06     17.53 o
  -6  14   6      131.54       91.46     22.16 o
  -5  14   6       82.82       62.68     19.72 o
  -4  14   6       21.52       24.65     14.49 o
  -3  14   6      621.48      664.15     33.98 o
  -2  14   6      740.72      746.02     29.17 o
  -1  14   6      425.31      458.87     22.82 o
   0  14   6      171.87      186.53     15.48 o
   1  14   6      195.81      174.87     15.02 o
   2  14   6      487.82      502.61     38.44 o
   3  14   6      775.48      671.18     37.52 o
   4  14   6       94.41       92.92     17.43 o
   5  14   6        1.72        8.25     15.52 o
   6  14   6       73.04       48.84     18.60 o
  -5  15   6       22.76        6.37     19.03 o
  -4  15   6       52.34       45.44     14.89 o
  -3  15   6       46.04       20.22     12.75 o
  -2  15   6       19.36       10.39     11.99 o
  -1  15   6       74.74       50.15     13.38 o
   0  15   6       97.76      116.11     14.96 o
   1  15   6      321.72      352.73     24.77 o
   2  15   6        4.21        4.82     14.56 o
   3  15   6        7.53      -13.60     14.03 o
   4  15   6       66.28       57.29     27.13 o
   5  15   6      221.43      217.01     24.42 o
  -4  16   6        4.81       10.25     19.72 o
  -3  16   6        0.16      -14.21     16.26 o
  -2  16   6        7.98       12.52     13.29 o
  -1  16   6        2.03       -1.05     13.40 o
   0  16   6        6.54        3.76     12.60 o
   1  16   6        6.88      -15.29     15.29 o
   2  16   6       71.74       54.25     22.16 o
   3  16   6       28.93       38.10     29.84 o
  -2  17   6        2.23      -13.11     13.11 o
  -1  17   6       41.17       22.00     14.30 o
   0  17   6        5.94        5.06     16.66 o
   1  17   6       87.37       89.06     34.82 o
   2  17   6        0.39      -18.09     18.09 o
 -10   1   7       21.90       60.02     13.83 o
  -9   1   7       50.91       73.49     11.41 o
  -8   1   7      681.27      671.44     22.45 o
  -7   1   7      486.21      505.37     18.16 o
  -6   1   7     1564.06     1458.84     38.23 o
  -5   1   7       48.66       66.30      5.07 o
  -4   1   7        4.42       -0.65      3.36 o
  -3   1   7     6070.02     6262.59    102.97 o
  -2   1   7       32.11       36.13      3.71 o
  -1   1   7     6025.61     6538.94    248.54 o
   0   1   7    18473.29    19065.95    445.17 o
   1   1   7     4619.85     4549.07    108.57 o
   2   1   7     1972.78     1877.32     62.84 o
   3   1   7      867.78      868.36     20.46 o
   4   1   7      656.51      624.36     12.83 o
   5   1   7        7.18       11.01      3.65 o
   6   1   7      227.65      222.92     11.17 o
   7   1   7       89.38       89.88     10.88 o
   8   1   7      100.19      110.18     11.40 o
   9   1   7       23.95       15.94     11.23 o
  10   1   7      129.27      155.93     26.61 o
 -10   2   7      299.18      344.16     29.96 o
  -9   2   7      310.17      324.38     18.84 o
  -8   2   7        1.52       -5.18      7.66 o
  -7   2   7       63.52       62.44      8.52 o
  -6   2   7      311.61      329.84     17.03 o
  -5   2   7     2826.00     2758.88     48.21 o
  -4   2   7     5938.26     5717.68     91.19 o
  -3   2   7     2737.00     2515.63     53.17 o
  -2   2   7     4009.43     3600.33     70.22 o
  -1   2   7       68.17       52.70      4.05 o
   0   2   7     2654.52     2668.49     51.93 o
   1   2   7    13058.53    13083.33    319.81 o
   2   2   7      123.25       87.48     18.54 o
   3   2   7     8490.29     8221.36    290.78 o
   4   2   7     6277.20     6073.96    169.65 o
   5   2   7     4018.53     3953.45     77.06 o
   6   2   7       25.04       20.48      6.27 o
   7   2   7       45.23       37.66      8.51 o
   8   2   7      364.89      340.59     19.15 o
   9   2   7      312.45      303.12     19.85 o
  10   2   7       12.26        3.08     14.70 o
 -10   3   7        2.80        9.22     25.32 o
  -9   3   7       92.16       77.51     13.84 o
  -8   3   7      293.69      284.77     18.09 o
  -7   3   7     1892.50     1825.22     46.05 o
  -6   3   7       36.11       39.43     15.86 o
  -5   3   7      247.05      284.38     11.11 o
  -4   3   7     2110.25     2234.79     40.24 o
  -3   3   7     6488.03     6493.71    111.71 o
  -2   3   7       27.67       25.82      3.08 o
  -1   3   7     1734.15     1997.70     35.33 o
   0   3   7      929.28     1029.75     21.39 o
   1   3   7     5787.92     5946.01    128.21 o
   2   3   7     6287.77     6466.06    313.21 o
   3   3   7     4437.26     4463.10    130.37 o
   4   3   7      108.90      112.60     13.26 o
   5   3   7       69.42       61.83      5.71 o
   6   3   7     1113.53     1052.67     35.68 o
   7   3   7       46.57       37.68     16.34 o
   8   3   7      308.80      322.61     21.02 o
   9   3   7      130.35      151.80     15.79 o
  10   3   7       30.83       25.77     15.08 o
 -10   4   7       53.94       57.27     18.41 o
  -9   4   7       90.70      100.25     19.53 o
  -8   4   7       13.56       36.90     19.23 o
  -7   4   7        6.81       28.04     10.03 o
  -6   4   7      332.03      308.48     22.24 o
  -5   4   7     1414.64     1340.89     30.53 o
  -4   4   7      808.09      748.62     17.09 o
  -3   4   7       76.62      108.28      5.49 o
  -2   4   7     2090.15     2211.25     61.48 o
  -1   4   7     3567.21     3621.02     93.86 o
   0   4   7      407.69      333.27      9.11 o
   1   4   7       26.18       18.72      5.40 o
   2   4   7      254.76      328.54     10.58 o
   3   4   7     2537.14     2329.09     79.37 o
   4   4   7     1063.43      942.41     40.51 o
   5   4   7      976.68     1011.39     37.31 o
   6   4   7       51.80       55.37     19.78 o
   7   4   7       14.75       14.76      9.13 o
   8   4   7        6.04        9.95     14.07 o
   9   4   7      269.90      257.49     21.54 o
  10   4   7        2.04      -14.04     14.04 o
 -10   5   7       71.21       84.90     19.48 o
  -9   5   7        9.73       29.97     21.25 o
  -8   5   7        1.17      -11.36     30.75 o
  -7   5   7       23.50       27.19     11.03 o
  -6   5   7      247.70      256.79     19.84 o
  -5   5   7       18.60       14.74      5.97 o
  -4   5   7      740.41      737.34     23.28 o
  -3   5   7       34.50       44.86      4.60 o
  -2   5   7     1745.58     1703.63     35.88 o
  -1   5   7     3819.13     3996.24     78.61 o
   0   5   7     3469.67     3753.46     76.62 o
   1   5   7     3714.33     3788.42     78.20 o
   2   5   7       53.52       62.29      9.46 o
   3   5   7      310.04      388.03     28.33 o
   4   5   7      139.04      131.13     10.59 o
   5   5   7        3.78       15.73     11.72 o
   6   5   7       53.28       54.87      8.14 o
   7   5   7      181.06      193.31     13.38 o
   8   5   7        3.76        1.31     11.12 o
   9   5   7       18.21       19.12     22.62 o
 -10   6   7       68.79       53.41     20.75 o
  -9   6   7      153.63      124.94     21.41 o
  -8   6   7       66.53       64.68     16.98 o
  -7   6   7      188.98      211.32     44.31 o
  -6   6   7      135.57      147.78     14.15 o
  -5   6   7     1309.52     1263.20     31.54 o
  -4   6   7      449.36      479.03     15.01 o
  -3   6   7     1079.47     1109.27     26.08 o
  -2   6   7     2781.28     2613.69     53.67 o
  -1   6   7     2619.78     2781.60     56.63 o
   0   6   7     1915.57     1866.24     33.80 o
   1   6   7     3210.13     3285.15     69.13 o
   2   6   7     1563.56     1696.68     37.60 o
   3   6   7     1481.98     1625.83     36.00 o
   4   6   7     1153.34     1055.95     33.78 o
   5   6   7      165.39      176.79      9.77 o
   6   6   7      201.18      172.26     19.06 o
   7   6   7      503.56      490.69     21.42 o
   8   6   7      531.61      546.12     39.62 o
   9   6   7       33.56       39.42     23.75 o
  -9   7   7       29.95        7.22     17.06 o
  -8   7   7      346.50      353.10     58.33 o
  -7   7   7     1271.57     1175.41     50.81 o
  -6   7   7      110.36      121.38     16.16 o
  -5   7   7       60.32       67.90     12.53 o
  -4   7   7     1291.09     1278.78     38.25 o
  -3   7   7     2627.55     2439.46     69.44 o
  -2   7   7     1392.48     1204.55     28.80 o
  -1   7   7     3166.85     3401.13     76.34 o
   0   7   7      968.92     1019.90     28.39 o
   1   7   7     2255.19     2293.01     41.30 o
   2   7   7     3537.57     3654.94     77.21 o
   3   7   7      184.75      225.16     19.75 o
   4   7   7        0.52      -10.78     10.94 o
   5   7   7      926.94      937.16     29.30 o
   6   7   7     1561.04     1636.98     58.55 o
   7   7   7      488.42      530.52     30.15 o
   8   7   7       21.22       34.31     13.04 o
   9   7   7       26.25       27.20     14.91 o
  -9   8   7      197.30      253.95     27.44 o
  -8   8   7       67.76       54.22     21.25 o
  -7   8   7      197.45      201.88     28.49 o
  -6   8   7      223.71      258.54     22.25 o
  -5   8   7     1472.11     1525.28     65.53 o
  -4   8   7     1662.50     1654.39     44.75 o
  -3   8   7       41.24       45.29      8.09 o
  -2   8   7     1002.49      989.44     28.61 o
  -1   8   7     1209.91     1215.61     28.92 o
   0   8   7     1765.80     1766.58     34.63 o
   1   8   7     1497.50     1531.18     39.32 o
   2   8   7      648.86      663.97     14.71 o
   3   8   7     2396.60     2419.50     56.23 o
   4   8   7      894.05      915.43     28.69 o
   5   8   7      274.13      299.84     14.92 o
   6   8   7       60.98       56.83      9.89 o
   7   8   7      182.45      209.05     22.32 o
   8   8   7      205.33      245.82     17.95 o
   9   8   7      109.28      134.90     18.48 o
  -9   9   7        7.62      -17.43     22.16 o
  -8   9   7       20.64       -1.58     16.29 o
  -7   9   7       77.37       66.52     17.06 o
  -6   9   7      114.65      125.27     18.35 o
  -5   9   7      102.02      100.15     13.97 o
  -4   9   7      878.88      836.24     43.77 o
  -3   9   7      136.62      127.09     10.56 o
  -2   9   7       16.74       25.39      7.31 o
  -1   9   7      263.92      269.33     17.05 o
   0   9   7      440.88      457.63     14.87 o
   1   9   7      261.00      286.63     16.18 o
   2   9   7      592.03      580.01     16.85 o
   3   9   7     1896.82     1872.61     50.86 o
   4   9   7      173.06      168.94     12.79 o
   5   9   7      270.36      285.34     15.79 o
   6   9   7        0.52       18.00     10.73 o
   7   9   7        9.92       18.75     13.97 o
   8   9   7        3.28       21.06     12.98 o
  -8  10   7        0.18       24.16     17.92 o
  -7  10   7        1.09       16.43     15.47 o
  -6  10   7        5.88       26.15     15.38 o
  -5  10   7      118.91      142.10     12.77 o
  -4  10   7       55.27       44.11     10.71 o
  -3  10   7       72.12       85.69     10.05 o
  -2  10   7        4.10       -2.60      6.86 o
  -1  10   7      251.41      256.94     19.61 o
   0  10   7        3.40        1.74     10.97 o
   1  10   7      135.63      127.66     13.09 o
   2  10   7      545.28      604.21     30.74 o
   3  10   7       46.17       54.37      9.14 o
   4  10   7        5.05       17.01     12.19 o
   5  10   7       66.57       64.14     10.51 o
   6  10   7       11.02        3.97      9.61 o
   7  10   7       95.30       68.27     15.59 o
   8  10   7       33.90       31.31     18.54 o
  -8  11   7       74.89       65.19     20.75 o
  -7  11   7      277.94      348.90     41.60 o
  -6  11   7      101.02       98.58     19.56 o
  -5  11   7       17.02       28.26     10.57 o
  -4  11   7      329.99      267.68     35.59 o
  -3  11   7      738.22      786.34     27.72 o
  -2  11   7      834.22      835.96     33.55 o
  -1  11   7       93.43       75.44     15.27 o
   0  11   7       46.04       41.54      8.57 o
   1  11   7      735.07      703.61     28.20 o
   2  11   7     2317.52     2256.18     58.61 o
   3  11   7      182.78      185.84     16.99 o
   4  11   7       31.04       48.16     11.54 o
   5  11   7      326.87      328.34     23.20 o
   6  11   7      470.35      449.25     27.92 o
   7  11   7      129.56      134.87     37.08 o
  -7  12   7       36.39       46.41     19.41 o
  -6  12   7      128.12      134.57     24.42 o
  -5  12   7      856.73      798.41     37.46 o
  -4  12   7      181.83      177.63     20.59 o
  -3  12   7       11.92        5.87      9.53 o
  -2  12   7      590.70      539.44     27.42 o
  -1  12   7       37.50       34.72      9.57 o
   0  12   7      138.15      139.57     12.18 o
   1  12   7      311.13      308.14     16.62 o
   2  12   7     1168.68     1088.16    115.31 o
   3  12   7      186.91      175.75     17.80 o
   4  12   7      127.07      132.23     16.09 o
   5  12   7       81.07       54.16     13.97 o
   6  12   7        2.73      -11.94     13.67 o
   7  12   7        2.60      -14.91     14.91 o
  -7  13   7       87.33       65.50     22.25 o
  -6  13   7      113.03       81.30     21.07 o
  -5  13   7      107.28       99.91     15.40 o
  -4  13   7        8.77       23.21     12.48 o
  -3  13   7      232.13      239.51     17.19 o
  -2  13   7      171.47      145.98     17.46 o
  -1  13   7       72.04       58.51     11.50 o
   0  13   7      587.68      536.80     23.45 o
   1  13   7     1485.24     1440.36     51.73 o
   2  13   7      579.37      576.24     33.46 o
   3  13   7      165.61      160.42     25.77 o
   4  13   7        3.47        2.42     12.41 o
   5  13   7      140.87      122.11     17.80 o
   6  13   7      158.72      147.89     27.13 o
  -6  14   7        0.12       -8.89     17.38 o
  -5  14   7        0.35        7.24     17.80 o
  -4  14   7       53.52       51.72     19.06 o
  -3  14   7        8.03       23.35     11.86 o
  -2  14   7        5.55        8.25     11.10 o
  -1  14   7        1.33       -5.21     10.53 o
   0  14   7       31.19       36.44     11.06 o
   1  14   7        8.85       13.24     10.30 o
   2  14   7        3.71       -2.73     15.83 o
   3  14   7        0.61        0.18     13.39 o
   4  14   7        2.02        3.21     14.85 o
   5  14   7        2.70        1.27     14.96 o
  -5  15   7        0.10       -6.46     17.73 o
  -4  15   7       60.29       47.50     15.34 o
  -3  15   7      162.87      165.71     17.23 o
  -2  15   7       51.01       38.95     13.21 o
  -1  15   7        0.90       11.84     12.09 o
   0  15   7       47.38       56.46     12.58 o
   1  15   7       43.75       78.62     18.24 o
   2  15   7      191.84      236.68     24.08 o
   3  15   7       52.83       76.18     27.58 o
   4  15   7       52.16       31.47     16.40 o
   5  15   7        3.14       23.51     18.99 o
  -4  16   7      139.60      130.94     26.48 o
  -3  16   7       13.68       -7.03     13.28 o
  -2  16   7      148.60      140.46     17.20 o
  -1  16   7      232.61      217.37     19.20 o
   0  16   7      232.24      220.02     22.43 o
   1  16   7      110.35       75.83     19.33 o
   2  16   7       59.86       53.44     17.71 o
   3  16   7      202.83      189.49     23.61 o
  -2  17   7      127.96      130.92     17.96 o
  -1  17   7        4.62        0.87     16.37 o
   0  17   7       12.19       11.92     22.16 o
   1  17   7       79.09       87.65     25.32 o
 -10   0   8      118.90      106.04     24.14 o
  -9   0   8      228.57      284.31     24.65 o
  -8   0   8     1193.83     1200.49     46.09 o
  -7   0   8     1039.29     1010.42     39.01 o
  -6   0   8      123.99      137.96     14.40 o
  -5   0   8      713.07      591.83     18.67 o
  -4   0   8     5890.77     5553.66    125.54 o
  -3   0   8    15711.73    16154.34    354.26 o
  -2   0   8     3103.26     3584.43    143.59 o
  -1   0   8     8823.54     8976.18    215.13 o
   0   0   8      511.53      473.90     12.99 o
   1   0   8     7289.42     7196.20    415.11 o
   2   0   8     3140.93     2917.61    142.89 o
   3   0   8      671.17      697.97     29.97 o
   4   0   8    17771.07    18176.76    431.66 o
   5   0   8     2378.42     2330.50     69.79 o
   6   0   8      606.57      619.50     31.36 o
   7   0   8      833.30      787.37     38.75 o
   8   0   8        8.71       -6.31     15.29 o
   9   0   8      436.18      409.21     46.12 o
  10   0   8      266.65      271.21     27.74 o
 -10   1   8      100.34      113.15     15.82 o
  -9   1   8       15.75       13.27      9.97 o
  -8   1   8       10.99       25.77      8.29 o
  -7   1   8      826.57      846.10     24.55 o
  -6   1   8      885.34      906.25     24.19 o
  -5   1   8     2104.31     2087.53     38.43 o
  -4   1   8      784.40      924.92     36.17 o
  -3   1   8     2122.58     2730.90     85.68 o
  -2   1   8     2976.77     2853.60     46.19 o
  -1   1   8     2147.35     2148.94     40.46 o
   0   1   8    11929.90    11697.54    270.66 o
   1   1   8      545.12      547.51     14.90 o
   2   1   8     1320.55     1252.05     28.35 o
   3   1   8     4595.71     4435.18     95.78 o
   4   1   8      848.36      871.46     22.01 o
   5   1   8      230.83      263.00      9.17 o
   6   1   8     1609.11     1515.16     42.78 o
   7   1   8     2192.36     2114.96     59.04 o
   8   1   8      811.24      802.00     25.88 o
   9   1   8      217.94      196.42     14.79 o
  10   1   8        9.81       13.03     14.63 o
 -10   2   8        8.51        7.75     15.81 o
  -9   2   8        0.19       -6.90     10.90 o
  -8   2   8      105.61      102.80      9.86 o
  -7   2   8       88.67      109.90      9.64 o
  -6   2   8      714.37      704.99     20.22 o
  -5   2   8       70.86       78.84      5.24 o
  -4   2   8     5951.40     6019.76    100.44 o
  -3   2   8     1928.59     1997.25     34.94 o
  -2   2   8     3727.61     3652.71     62.93 o
  -1   2   8     1134.07     1193.97     21.80 o
   0   2   8    10240.09    10718.83    203.26 o
   1   2   8     8203.50     7951.71    195.15 o
   2   2   8    12310.32    13004.16    358.74 o
   3   2   8      132.39      133.65      8.79 o
   4   2   8      234.78      236.68     13.45 o
   5   2   8      206.73      203.01      7.44 o
   6   2   8      272.54      276.13     11.71 o
   7   2   8       11.22       20.83      9.07 o
   8   2   8        3.78       -0.51     10.41 o
   9   2   8        0.54        6.35     12.65 o
  10   2   8        0.18       -7.82     14.67 o
 -10   3   8       34.59       43.51     18.08 o
  -9   3   8       52.02       66.89     13.78 o
  -8   3   8      138.84      121.52     16.40 o
  -7   3   8      335.82      364.83     16.83 o
  -6   3   8      391.87      402.19     14.28 o
  -5   3   8      240.55      252.16     10.54 o
  -4   3   8      579.16      520.02     12.73 o
  -3   3   8     1228.24     1096.25     25.34 o
  -2   3   8        8.63       11.00      2.71 o
  -1   3   8      138.61      158.45      5.17 o
   0   3   8       27.45       13.90      2.73 o
   1   3   8     4779.77     4865.70    105.19 o
   2   3   8     2092.53     2364.80     71.21 o
   3   3   8       12.15       59.85      8.41 o
   4   3   8       26.83       45.77     11.24 o
   5   3   8      187.51      181.37     40.70 o
   6   3   8       27.26       30.95      9.27 o
   7   3   8      300.69      312.97     19.41 o
   8   3   8      224.64      240.41     16.46 o
   9   3   8      146.17      133.68     17.31 o
  10   3   8        0.18      -13.80     13.80 o
 -10   4   8        6.67       10.66     16.83 o
  -9   4   8      111.00       72.67     21.71 o
  -8   4   8      468.39      490.55     25.31 o
  -7   4   8      124.55      144.06     11.92 o
  -6   4   8      669.53      631.14     23.84 o
  -5   4   8      385.61      388.11     13.42 o
  -4   4   8     1503.78     1387.10     28.03 o
  -3   4   8     5564.98     5328.67     92.01 o
  -2   4   8      362.48      272.57      9.07 o
  -1   4   8       21.73       36.03      3.12 o
   0   4   8     5735.58     6266.97    120.13 o
   1   4   8    10181.91    10949.03    234.62 o
   2   4   8      296.37      270.34     12.31 o
   3   4   8      653.54      692.33     26.70 o
   4   4   8     1426.74     1275.47     43.49 o
   5   4   8      801.72      711.39     30.00 o
   6   4   8      839.31      850.17     30.69 o
   7   4   8       42.62       35.30      9.81 o
   8   4   8       40.97       48.66     12.62 o
   9   4   8       73.65       86.80     14.65 o
 -10   5   8      165.90      199.81     33.45 o
  -9   5   8        8.85       29.75     17.73 o
  -8   5   8        2.88       14.29     15.05 o
  -7   5   8      762.48      739.27     25.87 o
  -6   5   8      848.33      838.81     23.77 o
  -5   5   8      762.17      712.72     19.65 o
  -4   5   8       79.24       97.88     10.18 o
  -3   5   8     5711.14     5935.01    107.31 o
  -2   5   8     6576.97     6596.72    129.26 o
  -1   5   8     5431.98     5359.96     96.40 o
   0   5   8     7395.31     7754.20    126.36 o
   1   5   8     2722.76     2834.99     63.28 o
   2   5   8    10030.05    10122.32    249.17 o
   3   5   8      875.90      651.74     26.61 o
   4   5   8     1075.22     1044.49     60.77 o
   5   5   8        4.21        9.50     11.55 o
   6   5   8      136.82      139.60     15.27 o
   7   5   8      436.74      437.61     22.03 o
   8   5   8      561.18      630.02     29.03 o
   9   5   8       25.98       41.82     13.26 o
 -10   6   8        2.26       32.94     28.04 o
  -9   6   8       89.63       91.86     20.24 o
  -8   6   8      126.42      109.79     18.88 o
  -7   6   8      218.80      202.40     20.57 o
  -6   6   8      795.10      789.21     25.91 o
  -5   6   8      175.40      190.90     13.05 o
  -4   6   8     1230.79     1186.87     29.51 o
  -3   6   8      530.94      486.47     17.55 o
  -2   6   8      612.86      586.37     15.64 o
  -1   6   8       15.59       10.36      3.68 o
   0   6   8     2934.74     3006.81     52.62 o
   1   6   8      128.80      117.46      9.98 o
   2   6   8      153.13      180.52     19.59 o
   3   6   8        3.95        0.13      6.23 o
   4   6   8      324.08      341.50     18.80 o
   5   6   8      800.32      804.01     34.85 o
   6   6   8     1213.08     1230.08     47.16 o
   7   6   8      201.72      156.98     13.16 o
   8   6   8        0.49       -3.78     11.36 o
   9   6   8      189.02      190.37     19.28 o
  -9   7   8       19.82       41.33     17.90 o
  -8   7   8       47.51       66.71     19.44 o
  -7   7   8        1.93        2.42     22.16 o
  -6   7   8      124.96      122.74     11.29 o
  -5   7   8       93.18      125.19     20.10 o
  -4   7   8      134.69      122.93     10.16 o
  -3   7   8        1.31       -3.45      9.77 o
  -2   7   8      183.82      193.06      8.89 o
  -1   7   8      100.24      124.78      6.82 o
   0   7   8        9.04        9.60      4.40 o
   1   7   8       34.20       48.86      4.85 o
   2   7   8        1.32       -0.63      4.85 o
   3   7   8       10.20        2.39      6.53 o
   4   7   8       23.58       16.44      9.70 o
   5   7   8       86.73      115.67     25.60 o
   6   7   8       55.72       56.25      8.93 o
   7   7   8       11.44       23.34     15.01 o
   8   7   8       15.42       16.42     12.21 o
   9   7   8       31.46       18.51     14.46 o
  -9   8   8      216.88      262.94     33.91 o
  -8   8   8       37.70       61.68     18.06 o
  -7   8   8       13.43       22.15     15.47 o
  -6   8   8      111.78      111.54     14.44 o
  -5   8   8      779.89      747.78     28.59 o
  -4   8   8      852.44      790.82     25.65 o
  -3   8   8      688.89      674.65     22.79 o
  -2   8   8       11.99       22.90      7.96 o
  -1   8   8      260.57      294.72     12.42 o
   0   8   8     2910.78     2913.82     59.80 o
   1   8   8      673.91      688.95     15.27 o
   2   8   8       64.92       83.12      7.22 o
   3   8   8      593.41      659.76     30.12 o
   4   8   8        2.97       -0.27     12.14 o
   5   8   8      586.09      645.80     23.17 o
   6   8   8      384.10      388.30     18.48 o
   7   8   8       89.09       96.60     17.54 o
   8   8   8       13.58        8.76     11.87 o
   9   8   8       84.76       88.16     16.71 o
  -9   9   8       19.76       17.57     18.73 o
  -8   9   8        6.78        6.14     16.40 o
  -7   9   8      233.53      245.16     24.07 o
  -6   9   8      158.35      176.84     17.41 o
  -5   9   8     1425.05     1380.54     43.86 o
  -4   9   8        2.59       11.19      8.56 o
  -3   9   8     1243.19     1274.79     36.61 o
  -2   9   8     3362.91     3257.96     80.94 o
  -1   9   8      890.67      866.73     31.27 o
   0   9   8      334.32      341.10     12.58 o
   1   9   8      181.68      186.35     11.93 o
   2   9   8     6125.06     6252.76    124.67 o
   3   9   8      426.44      427.39     26.63 o
   4   9   8       65.76       75.28      8.34 o
   5   9   8       89.01      115.46     10.97 o
   6   9   8      104.14      124.17     15.93 o
   7   9   8      618.29      654.85     26.71 o
   8   9   8      319.60      325.32     27.35 o
  -8  10   8      246.75      211.05     26.41 o
  -7  10   8      156.49      195.35     67.38 o
  -6  10   8        3.42        5.59     12.49 o
  -5  10   8        7.26       15.66      9.53 o
  -4  10   8      365.56      367.98     26.41 o
  -3  10   8      456.54      457.48     19.28 o
  -2  10   8      147.66      127.04     10.81 o
  -1  10   8        4.61       26.69      7.76 o
   0  10   8     1333.00     1455.39     40.15 o
   1  10   8     1682.80     1725.89     45.98 o
   2  10   8       75.17      101.08      8.28 o
   3  10   8        4.95       12.33      7.49 o
   4  10   8       19.05       15.42     10.18 o
   5  10   8      813.39      878.67     32.36 o
   6  10   8      264.74      245.04     17.20 o
   7  10   8       43.47       63.11     14.96 o
   8  10   8       42.49       33.17     16.33 o
  -8  11   8       26.16       25.96     24.87 o
  -7  11   8       55.33       45.15     18.89 o
  -6  11   8      215.98      183.95     22.74 o
  -5  11   8       48.98       61.39     11.64 o
  -4  11   8        7.87       -4.94     10.12 o
  -3  11   8        3.08        5.89      8.73 o
  -2  11   8      331.72      319.94     20.38 o
  -1  11   8      174.43      191.82     13.07 o
   0  11   8      225.28      259.25     14.43 o
   1  11   8      416.11      414.49     18.02 o
   2  11   8     1558.31     1581.28     55.11 o
   3  11   8       49.28       25.48     20.80 o
   4  11   8      109.04       99.48     14.47 o
   5  11   8       11.21       23.75     11.06 o
   6  11   8        0.78       10.14     12.57 o
   7  11   8      272.39      285.33     34.37 o
  -7  12   8        0.02       18.32     26.23 o
  -6  12   8       17.11       23.68     17.06 o
  -5  12   8        5.26       10.56     11.17 o
  -4  12   8        9.93        6.19     10.60 o
  -3  12   8        3.21       11.85      9.81 o
  -2  12   8       41.37       44.58     10.49 o
  -1  12   8      161.32      163.96     13.46 o
   0  12   8        0.24       -7.61      7.61 o
   1  12   8      159.06      140.11     12.18 o
   2  12   8      610.28      556.93     61.05 o
   3  12   8      144.60      135.50     26.68 o
   4  12   8       40.27       26.59     11.80 o
   5  12   8        0.35       -8.69     11.06 o
   6  12   8        1.94        2.86     17.64 o
   7  12   8        0.69        1.66     15.66 o
  -7  13   8       19.43       31.74     19.72 o
  -6  13   8       59.06       99.25     21.07 o
  -5  13   8      225.12      236.69     33.19 o
  -4  13   8      102.71       75.53     14.40 o
  -3  13   8      240.43      209.82     16.43 o
  -2  13   8        6.61       -6.18      9.81 o
  -1  13   8      223.10      261.14     19.38 o
   0  13   8       93.20       84.40     11.65 o
   1  13   8       62.88       57.78     14.52 o
   2  13   8      227.81      242.70     22.09 o
   3  13   8      190.38      177.71     24.42 o
   4  13   8       10.97        1.86     12.52 o
   5  13   8        9.64        5.63     14.92 o
   6  13   8       17.13       23.20     26.68 o
  -6  14   8        6.17       -5.20     43.86 o
  -5  14   8      205.96      221.68     32.11 o
  -4  14   8      209.90      265.01     21.27 o
  -3  14   8      231.30      255.36     22.81 o
  -2  14   8      120.06       63.80     18.41 o
  -1  14   8      431.13      422.71     26.58 o
   0  14   8       38.11       39.44     11.51 o
   1  14   8      647.60      605.74     34.91 o
   2  14   8       77.02       44.91     15.20 o
   3  14   8        3.04      -11.69     13.22 o
   4  14   8      340.37      322.48     28.04 o
   5  14   8      199.78      242.10     24.01 o
  -5  15   8       53.24       27.08     19.91 o
  -4  15   8       24.44       33.45     14.31 o
  -3  15   8      144.38      176.00     17.67 o
  -2  15   8      205.68      188.90     16.94 o
  -1  15   8      148.59      170.07     20.88 o
   0  15   8      179.76      186.15     26.82 o
   1  15   8        5.23       -8.32     14.09 o
   2  15   8      286.19      263.10     43.41 o
   3  15   8      126.74      123.87     19.41 o
   4  15   8       13.33       11.61     15.66 o
  -4  16   8       17.53       14.68     15.23 o
  -3  16   8       21.40       32.16     14.43 o
  -2  16   8       43.62       57.75     14.48 o
  -1  16   8        2.31      -12.45     16.06 o
   0  16   8       56.45       60.07     16.96 o
   1  16   8       11.30       17.18     16.99 o
   2  16   8        3.92       14.33     16.40 o
   3  16   8        0.50       -2.71     16.18 o
  -1  17   8        4.61       14.95     17.51 o
   0  17   8        1.32        4.69     22.16 o
   1  17   8        8.71      -12.05     17.95 o
 -10   1   9       10.82        4.52     15.53 o
  -9   1   9      105.67      137.19     11.76 o
  -8   1   9       45.17       65.38      9.11 o
  -7   1   9       35.56       34.98     12.58 o
  -6   1   9       83.75       91.99      8.90 o
  -5   1   9      185.79      220.48      7.99 o
  -4   1   9     2344.76     2324.43     40.17 o
  -3   1   9      668.55      836.19     24.61 o
  -2   1   9      180.37      194.33     16.13 o
  -1   1   9     8736.84     8472.25    154.81 o
   0   1   9      971.71      850.23     17.97 o
   1   1   9      659.35      639.13     21.67 o
   2   1   9     3654.58     3725.05     72.46 o
   3   1   9     1473.65     1533.78     34.66 o
   4   1   9     5355.68     5387.25    109.36 o
   5   1   9      135.85      130.31      6.23 o
   6   1   9        0.82       -0.48      7.03 o
   7   1   9       47.90       50.39      8.66 o
   8   1   9      797.57      774.40     25.40 o
   9   1   9       63.31       42.38     12.83 o
  10   1   9       28.95        4.88     15.00 o
 -10   2   9      169.84      192.13     49.74 o
  -9   2   9      147.77      185.05     16.64 o
  -8   2   9      382.20      398.46     18.75 o
  -7   2   9     1435.59     1385.38     33.25 o
  -6   2   9       44.15       57.06      6.56 o
  -5   2   9        9.83       16.31      5.51 o
  -4   2   9     3327.37     3062.82     55.87 o
  -3   2   9    23636.71    23896.01    389.13 o
  -2   2   9      148.33      139.90      5.23 o
  -1   2   9       48.50       78.30      3.44 o
   0   2   9      314.81      516.89     29.32 o
   1   2   9     2823.49     2934.25     74.01 o
   2   2   9     8852.52     8522.69    241.81 o
   3   2   9       20.20       17.04      4.80 o
   4   2   9      135.35      142.94     10.85 o
   5   2   9     3735.54     3640.87     71.21 o
   6   2   9     1185.40     1139.93     27.26 o
   7   2   9     1586.21     1563.02     45.77 o
   8   2   9      217.90      201.35     15.69 o
   9   2   9       20.38       18.63     13.01 o
  10   2   9      102.44       98.58     17.40 o
 -10   3   9       97.71      102.16     19.60 o
  -9   3   9      190.83      199.23     20.89 o
  -8   3   9      140.23      173.66     14.69 o
  -7   3   9      174.04      180.20     16.44 o
  -6   3   9      842.02      839.68     28.86 o
  -5   3   9     2467.50     2403.66     50.63 o
  -4   3   9     7998.20     7598.29    130.89 o
  -3   3   9     1521.68     1475.58     26.47 o
  -2   3   9     1044.96     1110.03     42.32 o
  -1   3   9     4562.89     4233.94     78.14 o
   0   3   9     3127.09     2819.64     54.74 o
   1   3   9    10788.88    10899.10    266.53 o
   2   3   9      498.51      610.48     21.15 o
   3   3   9     3332.71     2981.63    172.74 o
   4   3   9     3326.42     3171.13    117.60 o
   5   3   9      596.95      588.83     31.63 o
   6   3   9       31.67       29.17      7.09 o
   7   3   9       31.90       34.54      8.97 o
   8   3   9       94.46       94.58     12.79 o
   9   3   9      478.57      492.52     24.97 o
 -10   4   9        0.11       30.55     17.39 o
  -9   4   9       24.73       28.17     17.36 o
  -8   4   9        7.91        4.65     18.79 o
  -7   4   9      554.89      568.99     22.58 o
  -6   4   9        7.76       12.07      6.77 o
  -5   4   9      221.95      221.09     10.39 o
  -4   4   9     1938.71     1900.06     35.62 o
  -3   4   9     7035.66     7289.00    120.21 o
  -2   4   9     1160.77     1158.46     26.05 o
  -1   4   9     3008.69     3176.50     55.29 o
   0   4   9     3878.62     4287.28     82.43 o
   1   4   9     3161.62     3429.16     94.63 o
   2   4   9      562.93      520.08     31.21 o
   3   4   9      914.08      921.02     33.27 o
   4   4   9        0.68       -3.54      9.64 o
   5   4   9       24.15       35.62     40.70 o
   6   4   9      179.84      181.28     12.67 o
   7   4   9       39.14       28.56     10.99 o
   8   4   9        5.04        4.69     10.49 o
   9   4   9       71.79       91.81     14.89 o
 -10   5   9        0.05       25.65     17.53 o
  -9   5   9       61.83       40.30     17.90 o
  -8   5   9        6.91       -3.07     14.65 o
  -7   5   9      200.16      224.80     20.34 o
  -6   5   9       48.70       60.31      8.33 o
  -5   5   9      435.49      443.04     15.59 o
  -4   5   9        3.72       14.18      5.07 o
  -3   5   9      275.73      342.46     11.99 o
  -2   5   9      596.38      620.84     20.75 o
  -1   5   9     1383.52     1470.56     27.42 o
   0   5   9       63.23       83.88      7.53 o
   1   5   9     1774.22     1872.04     43.52 o
   2   5   9     4295.78     4384.04     96.31 o
   3   5   9      254.49      258.33     16.68 o
   4   5   9       14.44        6.42     10.50 o
   5   5   9        0.33       16.55     12.27 o
   6   5   9       18.93       15.02     14.75 o
   7   5   9      196.46      209.61     15.28 o
   8   5   9       15.88        1.12     11.36 o
   9   5   9        4.67       11.33     12.84 o
 -10   6   9       77.13       83.26     41.15 o
  -9   6   9        2.74        9.41     17.53 o
  -8   6   9      314.55      388.68     29.33 o
  -7   6   9      188.43      206.72     17.47 o
  -6   6   9       22.76       11.58      8.25 o
  -5   6   9      202.52      230.71     13.11 o
  -4   6   9      942.12      920.54     27.47 o
  -3   6   9     1011.79      855.48     20.85 o
  -2   6   9     6285.45     6267.54    123.00 o
  -1   6   9      940.12      911.64     19.33 o
   0   6   9      498.96      539.94     11.86 o
   1   6   9       46.88       58.57      5.39 o
   2   6   9     2620.59     2558.60     58.95 o
   3   6   9       80.73      108.92     13.12 o
   4   6   9       10.35       10.55      8.33 o
   5   6   9       18.16       -0.54     13.13 o
   6   6   9      302.56      319.25     15.15 o
   7   6   9      536.29      533.63     23.24 o
   8   6   9       13.28        7.71     12.03 o
   9   6   9      124.59      116.82     17.68 o
  -9   7   9      261.63      273.36     27.93 o
  -8   7   9        8.37       -4.13     15.88 o
  -7   7   9      505.81      478.00     35.71 o
  -6   7   9      695.28      661.73     30.15 o
  -5   7   9     3288.35     3186.94     79.88 o
  -4   7   9     1259.10     1234.96     35.24 o
  -3   7   9       21.96       24.90      6.80 o
  -2   7   9     3564.40     3640.80     74.07 o
  -1   7   9      124.00      108.07      6.88 o
   0   7   9     5651.36     5667.84     97.83 o
   1   7   9     1467.61     1548.73     48.79 o
   2   7   9      233.34      254.88     21.06 o
   3   7   9     2730.71     2732.41     76.42 o
   4   7   9     1183.61     1181.07     38.08 o
   5   7   9      734.46      695.81     33.13 o
   6   7   9        0.22       -1.14      9.66 o
   7   7   9      257.43      215.09     14.96 o
   8   7   9      159.77      189.49     17.47 o
   9   7   9      260.35      232.03     31.67 o
  -9   8   9       17.05       22.98     18.21 o
  -8   8   9      199.11      208.86     24.07 o
  -7   8   9       73.85      108.16     24.42 o
  -6   8   9      216.15      216.17     14.69 o
  -5   8   9       27.37       36.71      9.10 o
  -4   8   9      455.10      454.30     18.60 o
  -3   8   9     2884.13     2719.85     68.60 o
  -2   8   9     1825.31     1691.92     44.91 o
  -1   8   9      692.89      725.11     19.06 o
   0   8   9      507.61      536.27     37.88 o
   1   8   9      624.23      603.47     24.67 o
   2   8   9     2529.14     2455.28     53.91 o
   3   8   9      102.27       79.94     14.17 o
   4   8   9      410.08      417.42     27.62 o
   5   8   9      976.44     1008.40     41.51 o
   6   8   9     1016.49      981.74     31.94 o
   7   8   9      436.04      400.05     24.11 o
   8   8   9       49.25       89.21     19.69 o
  -9   9   9       49.91       12.40     30.75 o
  -8   9   9        0.43       11.71     16.89 o
  -7   9   9        7.13      -19.42     19.90 o
  -6   9   9       26.47       24.04     11.75 o
  -5   9   9      628.93      603.39     23.28 o
  -4   9   9        7.34        5.69      8.07 o
  -3   9   9        0.80       -3.86      7.04 o
  -2   9   9        4.63        7.00      8.62 o
  -1   9   9      426.70      440.18     18.98 o
   0   9   9       71.68       91.05      9.71 o
   1   9   9      277.80      290.09     11.34 o
   2   9   9      262.33      283.28     16.38 o
   3   9   9      210.86      235.31     12.02 o
   4   9   9        0.73        7.53      7.52 o
   5   9   9      172.28      200.89     12.70 o
   6   9   9        2.46        1.95     12.31 o
   7   9   9       20.02       39.81     10.94 o
   8   9   9       31.01       59.15     14.91 o
  -8  10   9       37.41       13.95     18.57 o
  -7  10   9       75.25      102.34     19.72 o
  -6  10   9       97.28       62.52     17.08 o
  -5  10   9      197.15      225.47     15.43 o
  -4  10   9        7.74        0.01      9.39 o
  -3  10   9       94.77       89.60     11.01 o
  -2  10   9      243.18      230.25     13.84 o
  -1  10   9       70.12       79.77      9.37 o
   0  10   9      102.61       90.45      9.14 o
   1  10   9      627.49      629.92     22.21 o
   2  10   9      684.33      651.52     36.03 o
   3  10   9      388.25      348.33     24.15 o
   4  10   9       38.90       37.29     17.88 o
   5  10   9       77.57       70.37      9.69 o
   6  10   9       21.85       31.26      9.79 o
   7  10   9        6.94       -1.11     25.32 o
   8  10   9        2.54       10.49     18.99 o
  -8  11   9       20.08        6.45     19.06 o
  -7  11   9        0.13      -15.47     15.47 o
  -6  11   9       24.20       24.32     16.40 o
  -5  11   9      347.90      315.01     27.02 o
  -4  11   9       90.33       90.65     25.74 o
  -3  11   9       50.86       69.77     12.96 o
  -2  11   9      834.73      819.01     27.65 o
  -1  11   9       40.50       41.69     11.88 o
   0  11   9      964.60      904.90     43.21 o
   1  11   9       12.53       31.30      8.28 o
   2  11   9       31.19       51.66     11.54 o
   3  11   9      233.34      225.11     17.95 o
   4  11   9      450.57      454.99     25.54 o
   5  11   9       69.04       88.60     13.48 o
   6  11   9       95.79      126.87     16.53 o
   7  11   9       16.81      -12.38     23.06 o
  -7  12   9      122.19       94.29     21.07 o
  -6  12   9      119.76      103.47     20.75 o
  -5  12   9       46.88       35.01     12.17 o
  -4  12   9       27.31       30.29     11.72 o
  -3  12   9     1381.04     1402.35     42.09 o
  -2  12   9     1214.81     1165.29     51.04 o
  -1  12   9      259.02      261.32     15.97 o
   0  12   9      418.93      377.88     18.69 o
   1  12   9      553.18      584.83     23.08 o
   2  12   9      678.31      734.37     35.44 o
   3  12   9      381.15      390.92     24.53 o
   4  12   9       17.77       22.28     11.80 o
   5  12   9      109.06      101.76     22.16 o
   6  12   9      452.22      507.75     58.79 o
   7  12   9      223.83      302.06     54.26 o
  -7  13   9       62.01       57.14     20.75 o
  -6  13   9       54.28       62.36     20.39 o
  -5  13   9      191.65      196.90     17.49 o
  -4  13   9       90.10       88.68     15.04 o
  -3  13   9        0.62       12.11     11.18 o
  -2  13   9       25.22        7.07     10.50 o
  -1  13   9       45.46       41.14     13.58 o
   0  13   9      178.43      209.68     15.08 o
   1  13   9      150.92      146.63     19.16 o
   2  13   9      226.24      188.74     28.49 o
   3  13   9        5.86       12.86     11.84 o
   4  13   9      152.34      183.02     48.38 o
   5  13   9        4.30       14.10     13.34 o
   6  13   9        6.07       -3.60     14.20 o
  -6  14   9        0.27      -10.97     18.89 o
  -5  14   9       15.00       11.65     13.98 o
  -4  14   9       35.61       35.35     13.70 o
  -3  14   9      199.70      200.05     17.22 o
  -2  14   9       78.57       65.34     12.65 o
  -1  14   9      100.27      126.32     16.58 o
   0  14   9       48.34       50.67     13.05 o
   1  14   9       33.67       14.63     18.99 o
   2  14   9        7.89       22.86     14.15 o
   3  14   9        2.15       10.44     13.28 o
   4  14   9       12.13       15.37     14.78 o
   5  14   9        8.19        7.69     14.91 o
  -5  15   9       33.99       55.74     21.90 o
  -4  15   9        5.08        8.30     14.43 o
  -3  15   9        4.89      -12.03     12.20 o
  -2  15   9      145.07      121.87     16.06 o
  -1  15   9       38.18       36.83     12.88 o
   0  15   9      173.63      191.49     21.05 o
   1  15   9        3.63       11.91     21.71 o
   2  15   9        0.98      -29.84     29.84 o
   3  15   9       14.74       19.81     15.66 o
   4  15   9      114.16      115.81     38.44 o
  -4  16   9        7.35        5.43     23.51 o
  -3  16   9      207.23      176.91     18.59 o
  -2  16   9       28.18        3.26     22.32 o
  -1  16   9        0.68      -13.11     15.34 o
   0  16   9       56.05       31.69     18.68 o
   1  16   9       27.24       49.42     34.82 o
   2  16   9      125.81       95.30     28.49 o
   3  16   9       27.68        9.59     16.59 o
  -1  17   9       53.61       47.16     18.68 o
   0  17   9      131.76      151.46     35.27 o
 -10   0  10       58.57       77.33     27.13 o
  -9   0  10       96.19      137.89     19.72 o
  -8   0  10       59.16       71.19     17.11 o
  -7   0  10      460.28      430.92     24.28 o
  -6   0  10     2545.10     2309.24     90.23 o
  -5   0  10       14.17       14.13      5.98 o
  -4   0  10      523.76      685.66     35.27 o
  -3   0  10      734.17      854.05     30.90 o
  -2   0  10     6555.01     6776.58    164.42 o
  -1   0  10    16433.75    15159.22    428.12 o
   0   0  10    14565.36    13463.17    319.00 o
   1   0  10     1881.02     1653.40    111.69 o
   2   0  10     4935.38     4880.42    181.21 o
   3   0  10     5670.01     5287.05    196.89 o
   4   0  10     3705.75     3821.30     92.51 o
   5   0  10       59.72       64.95      9.85 o
   6   0  10      999.92     1017.81     43.83 o
   7   0  10       49.82       59.60     14.56 o
   8   0  10      859.10      898.53     45.45 o
   9   0  10       15.78       28.04     14.06 o
  10   0  10       21.20      -23.51     45.22 o
 -10   1  10        4.62        7.24     24.42 o
  -9   1  10       52.50       83.84     11.24 o
  -8   1  10      291.62      340.48     14.92 o
  -7   1  10      119.79       94.06      8.77 o
  -6   1  10       42.51       24.61      7.42 o
  -5   1  10     2570.83     2545.50     47.38 o
  -4   1  10     3572.17     3376.48     57.19 o
  -3   1  10     5664.57     5690.34     87.70 o
  -2   1  10     1970.80     2149.35     58.33 o
  -1   1  10       31.42       29.69      3.43 o
   0   1  10      921.80      876.77     18.69 o
   1   1  10       58.74       98.91      5.08 o
   2   1  10      103.62       99.53      4.57 o
   3   1  10     1283.04     1293.59     33.38 o
   4   1  10     4537.57     4673.18     94.76 o
   5   1  10     1723.02     1656.39     39.79 o
   6   1  10       15.16       19.83     11.49 o
   7   1  10       87.10       91.07      9.48 o
   8   1  10        9.10       10.41     10.35 o
   9   1  10      185.46      188.56     17.33 o
 -10   2  10        6.04       -0.59     16.96 o
  -9   2  10        9.19       28.31     11.60 o
  -8   2  10       14.72       24.73      9.63 o
  -7   2  10        2.72        0.93      7.44 o
  -6   2  10     1218.27     1202.58     26.26 o
  -5   2  10      162.74      163.74      8.80 o
  -4   2  10     1129.21     1135.22     29.37 o
  -3   2  10      404.07      458.20     12.52 o
  -2   2  10      167.31      168.97      5.72 o
  -1   2  10      373.47      339.34     16.18 o
   0   2  10       68.46       57.63      4.35 o
   1   2  10     2954.53     3242.53     81.40 o
   2   2  10      520.48      567.34     24.93 o
   3   2  10       81.43       88.51      7.43 o
   4   2  10     1193.57     1084.29     36.59 o
   5   2  10       21.87       27.59      9.23 o
   6   2  10       30.80       28.01      7.04 o
   7   2  10      175.17      163.18     12.51 o
   8   2  10       81.87       83.69     12.75 o
   9   2  10       74.11       44.34     13.90 o
 -10   3  10        4.05       30.71     17.53 o
  -9   3  10       11.48       31.99     20.76 o
  -8   3  10      295.43      298.79     17.48 o
  -7   3  10        1.71        8.03      8.95 o
  -6   3  10        5.61       21.86      6.89 o
  -5   3  10      421.65      473.95     19.89 o
  -4   3  10     3107.87     3116.63     53.58 o
  -3   3  10     5674.02     5491.29     91.15 o
  -2   3  10      431.66      497.30     28.38 o
  -1   3  10     1726.51     1748.14     33.35 o
   0   3  10     3086.04     3245.18     63.29 o
   1   3  10      132.11      166.61      8.66 o
   2   3  10     2140.78     1982.66     51.57 o
   3   3  10      403.89      458.30     25.06 o
   4   3  10      376.91      414.72     24.65 o
   5   3  10      515.80      494.37     59.24 o
   6   3  10      409.65      408.86     27.80 o
   7   3  10      700.49      702.05     25.25 o
   8   3  10       10.01       -1.71     10.49 o
   9   3  10       71.47       67.08     14.19 o
 -10   4  10       42.37       44.52     18.45 o
  -9   4  10      118.90      123.22     32.11 o
  -8   4  10       51.06       54.52     13.79 o
  -7   4  10      424.55      445.63     24.03 o
  -6   4  10      813.57      751.84     22.30 o
  -5   4  10     1272.99     1221.21     28.78 o
  -4   4  10      501.64      451.55     12.24 o
  -3   4  10      561.54      511.68     13.01 o
  -2   4  10     3134.24     3040.71     61.54 o
  -1   4  10      675.20      522.95     11.81 o
   0   4  10     4238.39     4171.66     89.63 o
   1   4  10     2457.83     2907.18    112.10 o
   2   4  10     1874.75     1888.38     50.02 o
   3   4  10     1149.55     1127.41     40.59 o
   4   4  10      949.15      981.81     54.23 o
   5   4  10       62.94       70.12     15.91 o
   6   4  10      333.91      310.99     15.30 o
   7   4  10      518.87      554.24     24.55 o
   8   4  10      374.62      332.06     19.02 o
   9   4  10       18.50       13.58     13.02 o
 -10   5  10       12.96       33.46     18.36 o
  -9   5  10      311.33      350.26     75.06 o
  -8   5  10      944.73      971.59     68.71 o
  -7   5  10      430.14      500.61     25.28 o
  -6   5  10      560.98      582.89     33.55 o
  -5   5  10       20.26       19.46      8.75 o
  -4   5  10     3608.04     3578.28     69.71 o
  -3   5  10     2822.43     2638.11     54.14 o
  -2   5  10      171.22      158.71      7.38 o
  -1   5  10     2218.71     2359.44     53.54 o
   0   5  10    10176.96    10324.22    197.11 o
   1   5  10     2002.03     1916.92     44.65 o
   2   5  10     8369.38     8453.07    181.91 o
   3   5  10       59.70       50.01     10.69 o
   4   5  10      801.01      754.33     31.30 o
   5   5  10     1988.53     2032.27     66.79 o
   6   5  10      211.03      231.58     19.85 o
   7   5  10        1.91        5.38     19.84 o
   8   5  10       68.29       91.89     13.97 o
   9   5  10      440.74      490.12     25.36 o
 -10   6  10        4.11       26.17     20.75 o
  -9   6  10        8.27        1.86     18.99 o
  -8   6  10       23.84       19.24     16.02 o
  -7   6  10      362.75      381.77     30.03 o
  -6   6  10      434.84      394.31     18.35 o
  -5   6  10      726.00      724.78     24.04 o
  -4   6  10      205.47      219.40     12.37 o
  -3   6  10      346.97      337.29     11.89 o
  -2   6  10      846.89      742.19     18.80 o
  -1   6  10      114.02       89.28      6.87 o
   0   6  10       87.96      101.23      4.30 o
   1   6  10     1515.58     1671.05     34.94 o
   2   6  10      239.77      241.53     10.71 o
   3   6  10      930.54      952.02     36.58 o
   4   6  10      415.09      459.16     24.56 o
   5   6  10       16.87        5.28     12.72 o
   6   6  10        4.26       13.26     14.75 o
   7   6  10      242.72      261.87     19.71 o
   8   6  10        8.57        2.18     11.49 o
   9   6  10       12.18        9.76     14.33 o
  -9   7  10        0.47      -17.17     17.90 o
  -8   7  10        6.58       32.61     16.71 o
  -7   7  10       32.56       53.54     13.45 o
  -6   7  10      349.49      383.14     20.10 o
  -5   7  10       66.21       78.81      9.86 o
  -4   7  10      668.54      581.06     27.93 o
  -3   7  10       38.17       40.17      7.78 o
  -2   7  10       35.45       41.27      5.55 o
  -1   7  10      439.58      422.72     14.48 o
   0   7  10     1199.95     1293.35     25.01 o
   1   7  10       68.61       72.92      6.68 o
   2   7  10        8.62       15.37      5.12 o
   3   7  10       21.85       14.44     11.24 o
   4   7  10      395.21      413.84     20.86 o
   5   7  10      424.77      349.37     60.39 o
   6   7  10        0.23        3.40      6.50 o
   7   7  10       29.65       33.91      9.67 o
   8   7  10        0.09       19.94     12.26 o
   9   7  10        0.49       17.79     14.39 o
  -9   8  10       26.09       56.36     20.91 o
  -8   8  10       32.18        5.77     18.54 o
  -7   8  10       97.62      139.33     16.76 o
  -6   8  10        3.69       13.70     10.01 o
  -5   8  10     1370.10     1323.23     52.48 o
  -4   8  10       26.80       40.55      8.69 o
  -3   8  10      494.39      478.76     20.66 o
  -2   8  10      833.53      826.97     22.34 o
  -1   8  10      969.30      948.00     23.04 o
   0   8  10        5.38        3.73      4.85 o
   1   8  10      333.07      348.53      9.49 o
   2   8  10      992.06      995.36     29.02 o
   3   8  10     1547.33     1501.77     45.88 o
   4   8  10      351.05      398.88     24.81 o
   5   8  10        0.16      -13.70     13.95 o
   6   8  10        0.74        3.74      7.19 o
   7   8  10      575.06      522.78     23.22 o
   8   8  10       28.26       46.22     13.13 o
  -9   9  10      102.82       86.37     22.73 o
  -8   9  10      104.38      131.59     80.04 o
  -7   9  10       94.97      121.31     31.20 o
  -6   9  10       91.39       61.24     16.19 o
  -5   9  10      157.89      160.82     17.84 o
  -4   9  10     1063.17     1068.51     32.76 o
  -3   9  10      731.37      676.83     23.49 o
  -2   9  10      153.51      172.59     12.53 o
  -1   9  10     1221.55     1253.83     35.27 o
   0   9  10      946.60     1005.10     24.87 o
   1   9  10     1785.87     1657.78     65.53 o
   2   9  10     1235.62     1275.60     33.14 o
   3   9  10      123.34      171.58     17.39 o
   4   9  10      255.10      239.51     20.51 o
   5   9  10      105.46       87.45     10.18 o
   6   9  10      423.26      421.79     19.35 o
   7   9  10       36.59       30.33     10.98 o
   8   9  10        5.05       21.13     14.84 o
  -8  10  10        2.41        3.29     17.80 o
  -7  10  10      164.00      180.07     22.74 o
  -6  10  10      248.57      230.59     17.75 o
  -5  10  10      204.45      197.29     16.75 o
  -4  10  10        9.94       13.61     10.10 o
  -3  10  10      800.77      825.17     27.88 o
  -2  10  10     1988.24     1919.70     58.35 o
  -1  10  10     1226.06     1140.97     33.60 o
   0  10  10      604.31      598.12     25.12 o
   1  10  10      234.54      243.66     21.15 o
   2  10  10     1556.66     1620.48     46.07 o
   3  10  10       84.06      102.82     11.57 o
   4  10  10     1003.28      994.97     34.29 o
   5  10  10      129.04      139.84     11.64 o
   6  10  10        1.96        3.34      9.18 o
   7  10  10      216.05      247.33     29.33 o
  -8  11  10       73.84       64.96     22.19 o
  -7  11  10       58.02       80.01     20.39 o
  -6  11  10        2.73       -0.01     13.73 o
  -5  11  10        3.18       23.30     10.74 o
  -4  11  10      197.48      203.67     28.82 o
  -3  11  10      780.62      792.60     28.55 o
  -2  11  10       78.94       94.08     11.07 o
  -1  11  10       34.48       86.49     14.36 o
   0  11  10       94.99      135.31     21.02 o
   1  11  10        8.65        7.69      8.99 o
   2  11  10       80.24      106.83     18.54 o
   3  11  10       59.16       62.41     11.09 o
   4  11  10      132.48      117.03     13.52 o
   5  11  10       85.38       97.14     14.47 o
   6  11  10       61.05       64.95     24.42 o
   7  11  10       42.06       63.12     43.41 o
  -7  12  10        0.08       15.86     18.57 o
  -6  12  10       13.47        9.40     16.02 o
  -5  12  10        1.11        9.64     11.17 o
  -4  12  10        3.22      -11.09     11.88 o
  -3  12  10       45.59       72.66     15.27 o
  -2  12  10      109.47      132.12     13.03 o
  -1  12  10        0.15       -6.76      8.14 o
   0  12  10       33.20       36.65      9.57 o
   1  12  10      118.50      106.13     12.93 o
   2  12  10        1.40       32.77     13.57 o
   3  12  10      246.42      231.13     19.57 o
   4  12  10       28.84       25.27     18.54 o
   5  12  10       40.32       51.70     31.65 o
   6  12  10       38.41       37.26     16.28 o
  -7  13  10       30.02       12.31     19.91 o
  -6  13  10        2.61       23.20     18.89 o
  -5  13  10       48.11       36.41     12.66 o
  -4  13  10      328.39      344.74     22.75 o
  -3  13  10      369.51      413.78     43.60 o
  -2  13  10      170.30      157.37     14.53 o
  -1  13  10       60.80       59.82     11.73 o
   0  13  10       16.01       10.26      9.62 o
   1  13  10      613.19      645.21     52.91 o
   2  13  10      361.70      334.23     31.20 o
   3  13  10        7.86       16.94     12.57 o
   4  13  10      245.84      234.69     21.11 o
   5  13  10      231.74      276.62     23.46 o
   6  13  10       68.37       49.23     16.75 o
  -6  14  10      164.85      209.85     28.02 o
  -5  14  10      140.86      138.71     35.47 o
  -4  14  10       19.82        9.35     13.43 o
  -3  14  10       43.79       42.97     14.62 o
  -2  14  10      481.63      526.98     25.61 o
  -1  14  10      385.16      400.31     21.53 o
   0  14  10      139.45      139.65     18.24 o
   1  14  10       14.91       12.03     13.90 o
   2  14  10      382.74      374.78     27.67 o
   3  14  10      268.39      261.01     23.82 o
   4  14  10      130.18      136.33     22.61 o
   5  14  10       39.79       44.21     23.97 o
  -5  15  10       27.58       14.77     20.39 o
  -4  15  10       75.38       57.03     16.02 o
  -3  15  10      192.98      174.37     17.24 o
  -2  15  10        1.12       14.78     12.28 o
  -1  15  10       21.57       29.84     18.12 o
   0  15  10       12.40        9.96     15.56 o
   1  15  10      165.52      150.74     56.07 o
   2  15  10       68.68       89.64     18.43 o
   3  15  10       12.85        0.76     14.78 o
   4  15  10       86.76       86.47     18.02 o
  -3  16  10        0.27        5.66     13.64 o
  -2  16  10       12.93       -5.32     16.51 o
  -1  16  10       26.98       24.89     19.94 o
   0  16  10       84.27       51.60     19.24 o
   1  16  10       62.17       34.76     24.42 o
   2  16  10       20.84      -22.00     22.61 o
   3  16  10       44.39       56.54     18.90 o
 -10   1  11        0.38      -11.45     18.41 o
  -9   1  11       44.49       31.78     14.70 o
  -8   1  11      203.53      191.05     12.17 o
  -7   1  11       60.05       84.44      8.87 o
  -6   1  11      280.92      314.65     13.84 o
  -5   1  11       22.41       35.23      5.33 o
  -4   1  11     1727.47     1639.55     27.99 o
  -3   1  11     4207.79     4027.17     63.08 o
  -2   1  11     1591.39     1469.32     26.95 o
  -1   1  11       20.09       17.91      2.90 o
   0   1  11      317.53      311.87      7.90 o
   1   1  11     3193.18     3352.56     81.51 o
   2   1  11     2772.36     2814.10     61.27 o
   3   1  11     3836.06     3760.07     73.38 o
   4   1  11      342.21      347.20     12.22 o
   5   1  11      493.93      514.91     16.01 o
   6   1  11       36.66       49.11      7.15 o
   7   1  11       41.80       52.55     11.13 o
   8   1  11        0.70       -5.10      9.28 o
   9   1  11       75.71       59.09     14.56 o
 -10   2  11        7.76      -25.49     51.10 o
  -9   2  11      303.81      360.90     22.42 o
  -8   2  11      412.70      479.49     20.92 o
  -7   2  11        0.82       -7.71      7.71 o
  -6   2  11      574.08      512.06     16.53 o
  -5   2  11     3579.68     3543.39     60.59 o
  -4   2  11      322.82      304.65     11.96 o
  -3   2  11      216.77      293.62     19.17 o
  -2   2  11     2810.43     3125.56     62.77 o
  -1   2  11     8070.75     7724.46    130.77 o
   0   2  11     8046.50     7872.94    182.32 o
   1   2  11     7461.88     7264.77    178.35 o
   2   2  11      788.53      674.09     25.10 o
   3   2  11      534.66      476.41     17.85 o
   4   2  11     2188.80     2186.61     67.23 o
   5   2  11      346.05      351.82     18.73 o
   6   2  11      313.73      307.31     14.36 o
   7   2  11       41.41       28.36      9.29 o
   8   2  11      410.45      425.61     27.57 o
   9   2  11      369.72      367.53     22.18 o
 -10   3  11       11.40       26.27     17.61 o
  -9   3  11        0.16        6.58     14.29 o
  -8   3  11      210.62      200.27     18.43 o
  -7   3  11     1372.59     1365.51     39.82 o
  -6   3  11      530.08      543.86     17.50 o
  -5   3  11      766.02      817.52     19.30 o
  -4   3  11      957.58      969.49     26.69 o
  -3   3  11      350.80      447.56     11.33 o
  -2   3  11      798.84      820.65     18.30 o
  -1   3  11        7.76        8.85      2.73 o
   0   3  11      157.75      291.30     15.20 o
   1   3  11     6451.11     6294.60    156.31 o
   2   3  11     1099.45     1141.15     55.35 o
   3   3  11     4698.44     4548.30    165.22 o
   4   3  11      628.15      577.76     31.22 o
   5   3  11       84.04       68.40     12.27 o
   6   3  11       75.10       75.95     13.85 o
   7   3  11      657.63      683.45     24.87 o
   8   3  11        1.81       -8.61     10.36 o
   9   3  11        6.06       13.76     13.18 o
 -10   4  11       40.87       46.95     18.58 o
  -9   4  11       30.51       52.11     26.73 o
  -8   4  11      117.13      163.26     17.28 o
  -7   4  11      196.46      212.22     17.52 o
  -6   4  11      584.83      578.01     21.28 o
  -5   4  11      148.31      135.55      9.31 o
  -4   4  11       67.56       66.73      5.50 o
  -3   4  11     3286.55     3285.43     58.58 o
  -2   4  11     1172.82     1246.71     38.83 o
  -1   4  11        9.98       -1.47      2.91 o
   0   4  11     1688.01     1944.08     58.32 o
   1   4  11     1188.24     1266.16     34.01 o
   2   4  11      998.68     1072.85     30.74 o
   3   4  11     1260.16     1294.22     43.84 o
   4   4  11     1146.44     1147.89     41.17 o
   5   4  11      212.45      218.62     21.06 o
   6   4  11        6.21       -6.30     23.51 o
   7   4  11       85.93       70.50     10.72 o
   8   4  11       63.84       55.45     12.04 o
   9   4  11      234.87      230.62     18.72 o
 -10   5  11       60.25       78.53     38.12 o
  -9   5  11       40.41       52.83     28.94 o
  -8   5  11       56.48       75.77     15.12 o
  -7   5  11        1.91      -11.16     11.16 o
  -6   5  11      164.77      179.59     13.04 o
  -5   5  11      536.02      502.22     19.37 o
  -4   5  11        9.28        4.97      5.11 o
  -3   5  11     1039.67     1052.58     24.63 o
  -2   5  11      847.72      865.79     20.83 o
  -1   5  11      630.45      625.78     25.08 o
   0   5  11     2579.72     2599.37     57.57 o
   1   5  11      234.95      218.80      9.64 o
   2   5  11      824.78      801.68     24.97 o
   3   5  11      819.83      796.78     31.39 o
   4   5  11       49.85       60.18     12.60 o
   5   5  11       39.12       49.96     13.49 o
   6   5  11      304.49      324.33     27.79 o
   7   5  11      121.12       89.06     11.44 o
   8   5  11      100.39      117.59     14.66 o
   9   5  11        3.42        7.93     21.47 o
 -10   6  11       57.03       66.02     37.08 o
  -9   6  11      297.05      254.05     66.02 o
  -8   6  11       69.81      120.69     19.94 o
  -7   6  11       28.40       46.88     17.51 o
  -6   6  11      276.81      235.32     14.65 o
  -5   6  11       40.38       24.77      8.32 o
  -4   6  11     2351.54     2310.26     73.49 o
  -3   6  11      184.99      207.60      9.54 o
  -2   6  11      560.09      618.54     25.62 o
  -1   6  11     2772.30     2870.47     51.27 o
   0   6  11      780.06      840.53     16.32 o
   1   6  11       29.72       39.00      5.06 o
   2   6  11       66.45       70.43      8.15 o
   3   6  11     2029.39     2055.26     71.93 o
   4   6  11     1531.92     1484.67     51.98 o
   5   6  11       81.27       72.66     14.29 o
   6   6  11        4.12       13.01     21.02 o
   7   6  11        1.97        2.97      9.47 o
   8   6  11      196.32      193.01     16.94 o
   9   6  11      224.36      208.16     23.76 o
  -9   7  11        7.87       -6.19     17.55 o
  -8   7  11      463.05      526.19     35.84 o
  -7   7  11      566.56      618.21     30.27 o
  -6   7  11      269.65      321.63     17.39 o
  -5   7  11      114.08      159.84     12.92 o
  -4   7  11        5.53       12.91      7.61 o
  -3   7  11     2310.28     2175.32     63.01 o
  -2   7  11     2710.47     2478.94     51.82 o
  -1   7  11      402.82      374.39     12.18 o
   0   7  11      685.59      660.99     14.67 o
   1   7  11     5448.57     5467.79    113.45 o
   2   7  11     5067.91     4851.78    113.33 o
   3   7  11       33.22       40.33     12.21 o
   4   7  11      293.07      289.88     21.15 o
   5   7  11      235.12      217.52     19.78 o
   6   7  11      832.01      819.12     37.89 o
   7   7  11      703.76      745.33     27.24 o
   8   7  11       37.50       45.77     17.99 o
  -9   8  11       86.37       99.05     33.01 o
  -8   8  11       13.51        3.37     41.60 o
  -7   8  11        7.09       -1.41     12.12 o
  -6   8  11      247.64      284.55     17.12 o
  -5   8  11      128.03      129.18     11.98 o
  -4   8  11      434.15      451.90     21.46 o
  -3   8  11       55.19       76.04      9.62 o
  -2   8  11      271.93      287.44     15.45 o
  -1   8  11     1121.32     1192.40     27.75 o
   0   8  11     1633.08     1754.53     38.20 o
   1   8  11      868.82      853.35     18.42 o
   2   8  11      402.66      391.94     16.43 o
   3   8  11     1393.23     1337.13     42.08 o
   4   8  11      577.52      621.89     45.05 o
   5   8  11      230.94      209.00     20.89 o
   6   8  11       16.53       14.55      6.66 o
   7   8  11        1.16        8.00     18.01 o
   8   8  11      186.04      194.90     17.81 o
  -9   9  11        0.28        5.44     22.16 o
  -8   9  11       20.69        1.90     35.27 o
  -7   9  11       12.26      -13.84     14.53 o
  -6   9  11       17.55       16.87      9.79 o
  -5   9  11      295.76      322.12     17.85 o
  -4   9  11      112.10      101.21     11.14 o
  -3   9  11      219.35      231.23     15.37 o
  -2   9  11      216.00      181.55     12.12 o
  -1   9  11      284.92      275.83     12.30 o
   0   9  11      372.16      386.03     13.74 o
   1   9  11      468.19      444.27     14.50 o
   2   9  11        2.53       -5.20     12.84 o
   3   9  11      660.74      756.53     70.45 o
   4   9  11      554.35      591.98     51.07 o
   5   9  11      308.52      288.82     23.60 o
   6   9  11       14.52       21.53      8.17 o
   7   9  11       10.19       22.58     16.84 o
   8   9  11        7.43       22.74     13.03 o
  -8  10  11        0.13       15.19     35.27 o
  -7  10  11        0.41       -9.04     15.56 o
  -6  10  11      103.48       98.31     13.39 o
  -5  10  11       15.23       12.71      9.95 o
  -4  10  11      571.34      548.70     22.85 o
  -3  10  11       81.75       89.06     11.05 o
  -2  10  11      209.04      188.70     13.00 o
  -1  10  11        1.14        4.44      8.35 o
   0  10  11      272.85      265.88     19.58 o
   1  10  11       78.70       91.00     11.62 o
   2  10  11     1164.38     1217.02     37.51 o
   3  10  11      795.79      770.42     26.31 o
   4  10  11       69.76       76.06      8.36 o
   5  10  11        9.75       16.19     12.92 o
   6  10  11        5.27       -9.44     12.78 o
   7  10  11       10.34        8.70     16.97 o
  -8  11  11      139.62      123.92     30.75 o
  -7  11  11      137.63      137.96     22.56 o
  -6  11  11       55.50       69.52     16.12 o
  -5  11  11      124.45       90.67     21.73 o
  -4  11  11      400.65      397.39     25.92 o
  -3  11  11      836.40      791.88     28.45 o
  -2  11  11      690.87      716.09     25.95 o
  -1  11  11      230.54      250.58     15.03 o
   0  11  11      566.84      549.02     21.29 o
   1  11  11      267.63      248.59     16.31 o
   2  11  11      793.98      802.63     36.53 o
   3  11  11      341.79      351.84     21.19 o
   4  11  11        1.31       25.38     12.21 o
   5  11  11      165.02      166.29     15.98 o
   6  11  11       78.99       61.71     28.04 o
   7  11  11       82.05       15.75     27.13 o
  -7  12  11       33.06       42.19     20.54 o
  -6  12  11      155.46      129.18     22.74 o
  -5  12  11      290.02      311.81     19.44 o
  -4  12  11      359.93      303.07     34.56 o
  -3  12  11      126.66      127.19     13.61 o
  -2  12  11      176.12      195.35     15.15 o
  -1  12  11      586.78      554.23     36.37 o
   0  12  11      928.80      930.56     45.43 o
   1  12  11      405.92      422.99     30.33 o
   2  12  11       55.63       46.51     14.92 o
   3  12  11      412.41      423.51     85.92 o
   4  12  11      410.77      374.40     24.18 o
   5  12  11       49.85       56.16     12.84 o
   6  12  11       81.00       85.59     16.47 o
  -6  13  11       21.70       42.51     19.99 o
  -5  13  11       26.36        1.22     14.97 o
  -4  13  11       17.88       31.85     13.48 o
  -3  13  11      174.35      184.99     16.20 o
  -2  13  11       30.12       29.42     11.45 o
  -1  13  11        5.21       14.21      9.66 o
   0  13  11      152.29      136.49     15.87 o
   1  13  11      433.44      404.13     33.01 o
   2  13  11      389.67      343.33     32.11 o
   3  13  11       63.74       64.88     17.64 o
   4  13  11       12.79       -2.10     11.80 o
   5  13  11      103.46       97.61     28.94 o
   6  13  11      133.01      144.19     19.77 o
  -6  14  11       35.65       23.14     31.20 o
  -5  14  11        4.26      -12.06     12.06 o
  -4  14  11       50.99       56.95     15.43 o
  -3  14  11       94.23       76.54     14.36 o
  -2  14  11       26.28       29.31     12.54 o
  -1  14  11        8.41       23.61     13.91 o
   0  14  11        0.69       22.59     13.06 o
   1  14  11       26.94        2.98     14.15 o
   2  14  11        0.93       -5.93     12.66 o
   3  14  11        1.96       -2.33     13.57 o
   4  14  11       33.02       42.98     30.75 o
   5  14  11       22.96        8.17     38.89 o
  -5  15  11       10.50       55.92     22.08 o
  -4  15  11       69.75       65.42     16.64 o
  -3  15  11      158.22      201.32     18.41 o
  -2  15  11      191.89      161.21     21.16 o
  -1  15  11       15.44      -18.51     20.36 o
   0  15  11        0.09      -20.80     20.80 o
   1  15  11        7.04       22.50     33.91 o
   2  15  11      124.80      121.84     19.76 o
   3  15  11       24.47       29.74     18.09 o
   4  15  11        1.76      -14.20     14.20 o
  -3  16  11       30.80       18.15     30.25 o
  -2  16  11       60.02       35.12     19.79 o
  -1  16  11       70.13       64.88     17.84 o
   0  16  11      157.41      181.83     25.24 o
   1  16  11       29.33       -1.64     16.59 o
   2  16  11        0.02      -18.33     19.90 o
  -9   0  12      493.78      455.93     26.67 o
  -8   0  12     1011.83      995.17     41.34 o
  -7   0  12      645.48      715.25     33.01 o
  -6   0  12       46.24       38.31     11.65 o
  -5   0  12     1498.56     1515.14     63.52 o
  -4   0  12     5959.92     5792.20    130.67 o
  -3   0  12      828.37      692.84     21.70 o
  -2   0  12     3883.92     3479.79    104.43 o
  -1   0  12     4417.37     4395.89    127.92 o
   0   0  12     2767.99     2521.59     61.80 o
   1   0  12    18378.39    18888.48    695.52 o
   2   0  12     1282.64     1350.25     84.11 o
   3   0  12      376.92      377.43     32.56 o
   4   0  12     4072.73     4031.03     97.51 o
   5   0  12     2586.34     2534.41     93.25 o
   6   0  12       11.70       15.80     12.66 o
   7   0  12      596.03      585.25     32.45 o
   8   0  12      176.47      181.93     22.20 o
   9   0  12      240.63      257.09     20.84 o
 -10   1  12       43.65       37.98     30.75 o
  -9   1  12      156.27      207.28     37.99 o
  -8   1  12        0.29       -9.19      9.95 o
  -7   1  12      270.98      270.32     12.60 o
  -6   1  12      920.50      892.11     20.40 o
  -5   1  12     1598.56     1607.98     33.49 o
  -4   1  12      439.39      435.76     10.64 o
  -3   1  12      200.84      256.93      7.85 o
  -2   1  12     5197.60     5364.31    100.57 o
  -1   1  12      819.92      728.55     15.79 o
   0   1  12    11269.02    11321.81    190.75 o
   1   1  12        8.98       39.67      6.92 o
   2   1  12     3232.43     3092.73     74.92 o
   3   1  12     1734.84     1538.66     31.58 o
   4   1  12     2476.55     2456.29     56.59 o
   5   1  12      496.88      488.78     14.96 o
   6   1  12       17.12       19.00      6.82 o
   7   1  12      416.20      391.55     16.20 o
   8   1  12      559.51      575.13     33.46 o
   9   1  12       77.54       78.12     15.15 o
 -10   2  12        7.98       33.46     31.65 o
  -9   2  12        9.25      -12.79     12.79 o
  -8   2  12        0.73       -5.18     11.52 o
  -7   2  12       11.38       11.68      8.93 o
  -6   2  12        7.30       33.58      6.95 o
  -5   2  12      245.24      232.99     12.52 o
  -4   2  12     1382.62     1305.41     26.16 o
  -3   2  12       58.47       52.57      4.46 o
  -2   2  12     1251.00     1245.93     25.75 o
  -1   2  12       97.11      139.59      5.46 o
   0   2  12      886.71      927.37     24.67 o
   1   2  12      529.92      634.73     24.32 o
   2   2  12      317.68      328.71     11.70 o
   3   2  12      451.89      427.71     13.64 o
   4   2  12      881.41      754.19     39.42 o
   5   2  12     1615.95     1489.04     43.62 o
   6   2  12        1.24        0.56      6.61 o
   7   2  12      541.49      532.52     21.53 o
   8   2  12        3.83        0.08     10.90 o
   9   2  12       31.74       27.09     13.23 o
 -10   3  12        1.85       -4.52     18.90 o
  -9   3  12       18.86       30.29     14.19 o
  -8   3  12        0.09       12.53     11.52 o
  -7   3  12      123.72      106.90     14.64 o
  -6   3  12        4.50       -0.23      6.39 o
  -5   3  12      819.95      812.67     19.31 o
  -4   3  12       61.71       87.00      8.20 o
  -3   3  12      385.30      332.20     13.96 o
  -2   3  12     1333.17     1359.42     28.03 o
  -1   3  12     3720.00     3724.98     68.71 o
   0   3  12     1305.51     1610.37     50.27 o
   1   3  12      116.47      146.58      8.70 o
   2   3  12       26.96       20.61      5.35 o
   3   3  12      121.52      129.23     13.96 o
   4   3  12      501.78      537.16     30.40 o
   5   3  12      144.67      144.99     14.92 o
   6   3  12       34.21       26.29      8.97 o
   7   3  12        1.73       10.71      8.75 o
   8   3  12       41.25       29.35     11.32 o
   9   3  12        1.12        3.23     13.19 o
 -10   4  12        0.66      -13.60     18.88 o
  -9   4  12      153.99      191.97     21.63 o
  -8   4  12      886.55      899.07     36.91 o
  -7   4  12       50.98       83.60     19.09 o
  -6   4  12      835.15      826.07     35.11 o
  -5   4  12       10.70        1.84      6.76 o
  -4   4  12     1125.39     1083.30     27.67 o
  -3   4  12     3095.47     2817.16     54.85 o
  -2   4  12     1003.88      930.76     22.64 o
  -1   4  12      270.17      336.72     25.48 o
   0   4  12      288.94      322.22     12.83 o
   1   4  12     1889.47     1781.29     48.13 o
   2   4  12    11049.47    10931.40    268.37 o
   3   4  12      657.60      653.68     27.41 o
   4   4  12       82.44      100.91     13.21 o
   5   4  12      683.00      705.23     38.35 o
   6   4  12      955.06      942.09     53.81 o
   7   4  12      271.80      266.94     16.53 o
   8   4  12        0.47        9.22     10.51 o
   9   4  12      146.63      149.57     16.84 o
 -10   5  12       89.31      128.18     21.66 o
  -9   5  12      257.24      338.25     29.98 o
  -8   5  12        6.75       -7.13     12.48 o
  -7   5  12      103.25      104.27     14.74 o
  -6   5  12     1130.28     1159.27     38.25 o
  -5   5  12       17.64        4.14      7.51 o
  -4   5  12       18.82       26.18      5.66 o
  -3   5  12      209.52      213.92      9.35 o
  -2   5  12     3539.45     3525.03     73.19 o
  -1   5  12     3631.29     3356.33     97.41 o
   0   5  12      275.15      273.57      9.58 o
   1   5  12      536.52      542.31     16.45 o
   2   5  12      754.62      796.83     34.46 o
   3   5  12     3935.56     4017.97    120.55 o
   4   5  12     1497.26     1482.17     54.54 o
   5   5  12       17.42        3.65     12.90 o
   6   5  12      111.44      140.21     21.87 o
   7   5  12      536.91      571.23     24.75 o
   8   5  12      446.43      475.79     41.33 o
   9   5  12      135.08      149.41     16.85 o
  -9   6  12      111.55      125.03     27.13 o
  -8   6  12      203.79      249.22     21.03 o
  -7   6  12      206.73      233.54     19.18 o
  -6   6  12       72.27       70.57     16.06 o
  -5   6  12      289.49      273.97     28.44 o
  -4   6  12     3657.58     3532.90     86.98 o
  -3   6  12      938.55      876.28     21.98 o
  -2   6  12      325.60      337.58     11.93 o
  -1   6  12      275.86      337.17     12.99 o
   0   6  12      861.01      785.55     19.02 o
   1   6  12     1092.93      990.39     35.03 o
   2   6  12      854.35      836.54     26.96 o
   3   6  12       47.09       38.54     11.69 o
   4   6  12     1446.99     1380.14     49.39 o
   5   6  12      412.78      425.64     25.54 o
   6   6  12       67.41       79.39     16.59 o
   7   6  12      170.38      165.40     19.21 o
   8   6  12        0.37       10.53     11.03 o
   9   6  12       13.14       45.85     17.10 o
  -9   7  12        9.76       50.13     20.24 o
  -8   7  12        8.57       -6.09     16.28 o
  -7   7  12        7.82        3.56     13.05 o
  -6   7  12        0.18        7.01      8.80 o
  -5   7  12        9.99       21.99      9.09 o
  -4   7  12        1.15        2.32      7.26 o
  -3   7  12       98.06      105.44      8.63 o
  -2   7  12      779.70      773.09     27.21 o
  -1   7  12       15.97        3.73      4.84 o
   0   7  12        5.43       15.02      4.39 o
   1   7  12      423.25      411.72     22.83 o
   2   7  12        9.40       20.65      8.17 o
   3   7  12      909.68      936.88     37.94 o
   4   7  12      176.57      170.20     18.01 o
   5   7  12       45.24       39.48     14.01 o
   6   7  12       14.90       36.23     19.84 o
   7   7  12       18.55       22.67     11.28 o
   8   7  12       11.29       11.45     14.42 o
  -9   8  12       22.17       45.45     23.06 o
  -8   8  12       25.57       48.55     18.35 o
  -7   8  12        0.74        9.01     12.84 o
  -6   8  12      390.30      333.27     18.51 o
  -5   8  12       29.73       26.82      9.48 o
  -4   8  12     1252.59     1246.71     36.76 o
  -3   8  12      349.47      355.22     18.00 o
  -2   8  12      329.11      331.56     13.41 o
  -1   8  12      532.12      583.82     16.87 o
   0   8  12     1079.84     1097.32     26.65 o
   1   8  12        7.27       10.00      8.29 o
   2   8  12       33.35       23.77      8.02 o
   3   8  12      196.76      251.48     33.16 o
   4   8  12      780.12      837.12     56.99 o
   5   8  12      657.00      661.45     33.75 o
   6   8  12      180.88      190.37     21.58 o
   7   8  12       23.53       21.47     13.45 o
   8   8  12        4.24       16.59     14.00 o
  -9   9  12      118.94       46.12     39.79 o
  -8   9  12        1.91        7.84     18.57 o
  -7   9  12      173.72      188.20     19.85 o
  -6   9  12      755.14      717.77     27.98 o
  -5   9  12       64.03       77.14     11.69 o
  -4   9  12      322.72      322.75     18.93 o
  -3   9  12      176.23      173.09     15.86 o
  -2   9  12     1991.97     1873.30     49.87 o
  -1   9  12     1722.30     1712.30     41.36 o
   0   9  12      188.40      234.39     14.47 o
   1   9  12      433.95      454.97     30.02 o
   2   9  12      157.10      171.69     19.79 o
   3   9  12     3520.35     3531.95    110.93 o
   4   9  12      266.01      322.03     24.04 o
   5   9  12       67.15       97.27     18.20 o
   6   9  12      153.60      152.49     24.80 o
   7   9  12      340.57      382.89     30.22 o
   8   9  12      148.64      164.60     28.14 o
  -8  10  12      229.26      220.36     29.84 o
  -7  10  12      136.76      159.59     37.53 o
  -6  10  12       44.67       38.55     12.40 o
  -5  10  12       30.50       -0.81      9.94 o
  -4  10  12      868.95      852.31     29.40 o
  -3  10  12      791.78      778.06     27.16 o
  -2  10  12       40.43       53.17      9.29 o
  -1  10  12      359.25      338.00     28.39 o
   0  10  12      849.13      851.74     26.85 o
   1  10  12      349.48      389.39     16.71 o
   2  10  12     3303.39     3491.24     90.38 o
   3  10  12        4.81        7.36     14.74 o
   4  10  12        3.56       30.06     15.34 o
   5  10  12      247.56      262.37     18.43 o
   6  10  12      131.04      132.60     11.82 o
   7  10  12       21.49       20.95     18.15 o
  -8  11  12        0.11       26.05     19.56 o
  -7  11  12       31.33       34.27     18.22 o
  -6  11  12       32.08       27.50     12.16 o
  -5  11  12       41.46       47.65     11.73 o
  -4  11  12       40.04       45.57     11.60 o
  -3  11  12      125.18      147.18     13.50 o
  -2  11  12      436.23      437.71     21.28 o
  -1  11  12      820.57      829.74     37.33 o
   0  11  12       27.76       23.46     10.05 o
   1  11  12        9.20       -7.88     10.72 o
   2  11  12        3.23        0.56     14.47 o
   3  11  12      200.73      234.41     17.46 o
   4  11  12      413.18      419.88     23.76 o
   5  11  12        0.06        2.50     21.71 o
   6  11  12        6.21        0.23     19.44 o
   7  11  12       20.84       16.82     35.27 o
  -7  12  12       15.47       20.83     23.06 o
  -6  12  12        1.06       -1.06     14.86 o
  -5  12  12       69.63       67.02     13.28 o
  -4  12  12       39.18       50.62     17.90 o
  -3  12  12       35.35       27.82     10.83 o
  -2  12  12      110.41      101.01     12.68 o
  -1  12  12      126.81      125.00     12.64 o
   0  12  12        0.20      -10.09     10.09 o
   1  12  12        4.02       -2.31     10.98 o
   2  12  12       10.74        1.26     11.02 o
   3  12  12       38.50       25.06     11.76 o
   4  12  12        0.46       -2.88     10.32 o
   5  12  12        2.89       -4.21     11.18 o
   6  12  12       22.26       11.08     12.87 o
  -6  13  12      166.07      139.00     24.42 o
  -5  13  12       91.03      118.97     15.81 o
  -4  13  12       59.00       32.06     13.31 o
  -3  13  12       33.03       13.61     11.64 o
  -2  13  12      146.06      152.75     16.81 o
  -1  13  12      298.36      293.97     21.75 o
   0  13  12      130.88      112.95     14.87 o
   1  13  12        8.66        8.78     14.92 o
   2  13  12       42.87       41.06     24.42 o
   3  13  12      306.59      313.32     23.54 o
   4  13  12       97.68      118.78     16.02 o
   5  13  12        0.18       -6.94     22.16 o
  -5  14  12       71.20      101.74     15.82 o
  -4  14  12      119.42      150.53     18.26 o
  -3  14  12       94.68      101.00     14.68 o
  -2  14  12        0.68        5.53     13.95 o
  -1  14  12      143.70      136.66     18.99 o
   0  14  12      343.94      362.41     28.21 o
   1  14  12      599.70      548.94     73.71 o
   2  14  12       29.23       -2.28     37.08 o
   3  14  12        0.01      -11.92     11.92 o
   4  14  12      167.07      139.19     19.08 o
   5  14  12      130.78      148.69     32.56 o
  -4  15  12        0.20        2.63     14.73 o
  -3  15  12       25.64       65.15     19.41 o
  -2  15  12      224.64      247.19     23.76 o
  -1  15  12      257.74      215.56     35.31 o
   0  15  12       39.14       56.98     27.13 o
   1  15  12       15.36       35.21     30.30 o
   2  15  12      110.89      117.37     19.33 o
   3  15  12      161.61      203.72     23.01 o
  -3  16  12        5.22      -14.21     17.05 o
  -2  16  12        3.63        7.37     17.16 o
  -1  16  12       17.13       22.01     18.69 o
   0  16  12        0.22       11.66     19.44 o
   1  16  12        7.23        9.04     16.99 o
   2  16  12        6.03      -10.97     15.66 o
 -10   1  13       13.97       34.37     32.56 o
  -9   1  13      387.60      449.34     36.03 o
  -8   1  13      278.53      260.26     20.72 o
  -7   1  13        7.01        1.38      7.66 o
  -6   1  13       60.88       71.53      7.95 o
  -5   1  13     1113.84     1195.53     22.31 o
  -4   1  13       27.99       34.73      4.33 o
  -3   1  13       18.86       25.65      4.03 o
  -2   1  13      190.92      196.91     20.10 o
  -1   1  13     3777.15     3597.41     67.31 o
   0   1  13     2060.82     1953.40     34.40 o
   1   1  13        6.63       49.65     10.75 o
   2   1  13      134.55      137.69      6.73 o
   3   1  13      876.29      887.69     23.86 o
   4   1  13      269.74      247.68     10.27 o
   5   1  13      782.82      793.01     21.29 o
   6   1  13       25.11       26.01      6.83 o
   7   1  13        0.30       -4.61      8.38 o
   8   1  13      540.51      575.16     30.01 o
   9   1  13       52.37       24.32     14.44 o
 -10   2  13       34.35       51.55     33.46 o
  -9   2  13       14.91       27.24     15.75 o
  -8   2  13      219.83      195.57     17.27 o
  -7   2  13      496.99      498.59     23.18 o
  -6   2  13     1193.61     1166.29     30.07 o
  -5   2  13        6.81       11.74     10.00 o
  -4   2  13      177.64      174.62     12.18 o
  -3   2  13     2421.08     2321.74     41.96 o
  -2   2  13     4766.09     4702.48     87.62 o
  -1   2  13      567.06      537.72     10.90 o
   0   2  13     2240.08     2123.15     52.36 o
   1   2  13      734.83      859.28     54.96 o
   2   2  13     5192.06     4806.27    116.50 o
   3   2  13     1403.96     1356.73     32.09 o
   4   2  13       34.52       40.29      9.69 o
   5   2  13     2731.68     2597.60     70.64 o
   6   2  13      753.06      752.33     25.01 o
   7   2  13      467.50      482.30     20.65 o
   8   2  13       39.27       31.32     12.06 o
   9   2  13        0.48       -2.40     13.56 o
 -10   3  13       24.66       53.36     34.37 o
  -9   3  13      355.58      380.52     25.94 o
  -8   3  13      174.40      278.15     21.80 o
  -7   3  13      146.07      164.49     16.60 o
  -6   3  13     1256.37     1182.59     45.30 o
  -5   3  13     4529.21     4368.64     88.58 o
  -4   3  13     3583.58     3432.27     61.10 o
  -3   3  13     1772.79     1693.32     50.44 o
  -2   3  13      896.74      977.55     45.30 o
  -1   3  13     4659.88     4703.49     81.47 o
   0   3  13     6562.01     6048.32    128.82 o
   1   3  13    11250.54    10915.97    268.00 o
   2   3  13      236.11      242.55     14.05 o
   3   3  13     1492.31     1498.52     60.02 o
   4   3  13     3497.08     3232.63    121.28 o
   5   3  13     3107.74     2979.10     91.74 o
   6   3  13      428.65      453.32     25.26 o
   7   3  13       66.60       52.20      9.80 o
   8   3  13      317.63      323.11     27.80 o
   9   3  13      226.45      225.95     18.91 o
 -10   4  13        9.44       18.99     32.56 o
  -9   4  13       60.42       67.05     15.11 o
  -8   4  13      244.18      218.05     19.30 o
  -7   4  13      107.33      103.77     14.88 o
  -6   4  13       27.78       27.78      8.88 o
  -5   4  13      661.90      622.01     21.79 o
  -4   4  13      976.02      951.63     22.31 o
  -3   4  13      778.18      735.09     17.96 o
  -2   4  13     1020.96     1029.19     22.49 o
  -1   4  13       44.38       46.86      4.68 o
   0   4  13       61.92       67.22      5.27 o
   1   4  13     3837.24     3656.34     93.00 o
   2   4  13      175.72      190.51     21.41 o
   3   4  13      478.82      508.92     24.56 o
   4   4  13        0.65        2.02     13.38 o
   5   4  13        5.12       12.58     21.25 o
   6   4  13      289.57      295.73     26.28 o
   7   4  13      255.97      258.88     26.27 o
   8   4  13       20.64      -10.53     10.53 o
   9   4  13        0.12        2.84     16.19 o
 -10   5  13        5.52      -11.22     20.08 o
  -9   5  13        5.28       16.80     17.55 o
  -8   5  13        3.09        7.69     13.44 o
  -7   5  13       63.39       67.41     21.86 o
  -6   5  13      162.51      168.94     13.10 o
  -5   5  13     1022.06      954.26     38.38 o
  -4   5  13      403.43      390.40     13.51 o
  -3   5  13        0.18        0.55      4.57 o
  -2   5  13      142.87      171.16     11.22 o
  -1   5  13      142.97      204.96      7.26 o
   0   5  13      265.38      290.52     11.12 o
   1   5  13       11.37       12.78      7.57 o
   2   5  13       15.14       21.36      7.18 o
   3   5  13      110.55      133.44     17.17 o
   4   5  13       27.90       33.95     25.27 o
   5   5  13       32.19       55.92     13.63 o
   6   5  13       30.27       16.28     39.79 o
   7   5  13        0.43      -15.16     25.10 o
   8   5  13       11.35       -3.48     10.46 o
   9   5  13        6.46        3.65     13.05 o
  -9   6  13        9.78       25.11     19.03 o
  -8   6  13       41.31       49.19     14.88 o
  -7   6  13      401.91      445.19     25.66 o
  -6   6  13       68.34      117.31     11.82 o
  -5   6  13      159.79      161.00     12.32 o
  -4   6  13       10.77       20.31      8.48 o
  -3   6  13     2179.71     2077.65     44.83 o
  -2   6  13     5609.86     5368.68    121.54 o
  -1   6  13     2798.58     2792.17     82.78 o
   0   6  13      646.72      715.08     25.84 o
   1   6  13      615.00      603.11     17.67 o
   2   6  13       90.98       91.76      9.44 o
   3   6  13     3107.82     2929.68     91.57 o
   4   6  13      134.11      160.34     17.12 o
   5   6  13      328.95      316.28     22.47 o
   6   6  13      152.41      161.68     19.49 o
   7   6  13      301.87      310.96     20.93 o
   8   6  13       62.22       89.59     13.73 o
  -9   7  13       12.06       10.85     19.03 o
  -8   7  13        1.43       17.95     15.13 o
  -7   7  13      167.87      164.93     17.99 o
  -6   7  13      910.16      914.26     30.02 o
  -5   7  13      948.08      914.57     29.41 o
  -4   7  13     3250.88     3181.71     79.42 o
  -3   7  13      406.93      434.58     19.76 o
  -2   7  13      748.14      679.08     18.56 o
  -1   7  13     1234.62     1251.13     28.86 o
   0   7  13      429.97      384.39     10.80 o
   1   7  13      465.65      507.59     16.82 o
   2   7  13        6.13        5.03      7.62 o
   3   7  13     6913.75     6948.66    205.38 o
   4   7  13     1497.44     1425.26     52.66 o
   5   7  13      335.30      379.99     25.62 o
   6   7  13       89.77       87.78     18.02 o
   7   7  13        7.63       24.77      9.00 o
   8   7  13      161.58      126.77     15.25 o
  -9   8  13        0.23       18.22     19.99 o
  -8   8  13      122.12      144.45     23.97 o
  -7   8  13      353.16      359.04     24.53 o
  -6   8  13      248.10      286.62     17.27 o
  -5   8  13       15.84        6.74      9.01 o
  -4   8  13       35.35       54.36      9.91 o
  -3   8  13      556.08      537.81     22.75 o
  -2   8  13     1380.43     1296.98     32.17 o
  -1   8  13     1142.16     1069.48     27.57 o
   0   8  13      313.46      329.30     12.42 o
   1   8  13      670.82      669.94     25.00 o
   2   8  13      396.93      362.43     18.86 o
   3   8  13     1674.74     1624.37     75.01 o
   4   8  13       21.39       15.71     13.73 o
   5   8  13      332.56      351.27     25.42 o
   6   8  13      517.40      494.84     31.33 o
   7   8  13      355.68      389.43     47.48 o
   8   8  13       24.40       24.33     12.41 o
  -8   9  13        7.88       -1.79     18.21 o
  -7   9  13        2.16       32.48     26.45 o
  -6   9  13        0.16       -0.83      9.82 o
  -5   9  13       46.78       20.26     10.25 o
  -4   9  13      170.21      186.74     14.30 o
  -3   9  13      314.60      372.14     19.69 o
  -2   9  13       90.28       77.27      9.94 o
  -1   9  13       19.33       34.63      6.71 o
   0   9  13      619.74      641.51     18.51 o
   1   9  13        0.38       -2.56      5.18 o
   2   9  13      102.84      103.37     15.85 o
   3   9  13      440.59      467.62     27.88 o
   4   9  13      251.96      251.03     22.27 o
   5   9  13       80.23       73.77     17.61 o
   6   9  13       25.03       46.70     20.11 o
   7   9  13        7.32        3.61      9.98 o
  -8  10  13       79.49       93.05     22.74 o
  -7  10  13       34.72       41.19     23.51 o
  -6  10  13       41.91       42.47     12.10 o
  -5  10  13        0.18       -1.70     10.04 o
  -4  10  13        4.05        9.73     11.42 o
  -3  10  13       20.36       33.64     11.13 o
  -2  10  13      459.90      475.91     20.31 o
  -1  10  13       35.66       33.88      8.66 o
   0  10  13       96.21       83.92     14.97 o
   1  10  13      270.15      268.69     13.76 o
   2  10  13      140.86      190.79     11.64 o
   3  10  13      374.16      388.35     26.77 o
   4  10  13       30.91       21.95     15.83 o
   5  10  13       10.39        0.38     19.10 o
   6  10  13       72.97       89.76     15.34 o
   7  10  13       62.82       69.55     12.37 o
  -7  11  13       34.76       17.71     18.40 o
  -6  11  13        1.20       16.32     14.22 o
  -5  11  13       17.91        9.98     11.62 o
  -4  11  13      602.98      616.54     35.77 o
  -3  11  13      207.90      232.84     16.14 o
  -2  11  13       31.60       53.17     10.49 o
  -1  11  13      270.46      299.15     16.39 o
   0  11  13      288.22      337.32     26.65 o
   1  11  13      482.82      461.12     26.25 o
   2  11  13       77.54       90.41     19.44 o
   3  11  13       72.85       68.83     14.92 o
   4  11  13      207.25      226.25     16.10 o
   5  11  13       96.11      107.35     41.15 o
   6  11  13        5.44      -11.08     23.97 o
   7  11  13        1.98      -13.57     13.57 o
  -7  12  13      177.40      177.03     37.98 o
  -6  12  13      215.17      269.08     24.32 o
  -5  12  13        2.27        5.63     11.56 o
  -4  12  13       83.14       59.27     13.21 o
  -3  12  13      215.64      239.98     23.37 o
  -2  12  13     1306.25     1300.65     39.84 o
  -1  12  13       28.09       26.34     11.71 o
   0  12  13       76.00       46.72     32.97 o
   1  12  13      129.38      153.55     37.98 o
   2  12  13      434.19      470.57     41.15 o
   3  12  13      701.47      662.19     46.58 o
   4  12  13        5.24       10.17     28.49 o
   5  12  13      145.62      141.50     16.10 o
   6  12  13      246.63      220.10     20.11 o
  -6  13  13       16.33       -4.87     27.58 o
  -5  13  13      204.02      217.14     18.52 o
  -4  13  13       52.08       49.41     14.25 o
  -3  13  13       39.95       39.78     12.41 o
  -2  13  13        0.55       -3.20     13.02 o
  -1  13  13      201.85      156.27     17.34 o
   0  13  13      110.63      132.92     15.99 o
   1  13  13       43.29       32.01     18.54 o
   2  13  13        6.24        6.91     12.62 o
   3  13  13       85.63       71.52     14.91 o
   4  13  13       37.74       49.64     13.56 o
   5  13  13       83.86       90.65     16.06 o
  -5  14  13        0.37       -1.68     13.16 o
  -4  14  13        5.94       21.53     14.25 o
  -3  14  13       91.23       76.91     17.75 o
  -2  14  13       56.61       87.19     17.43 o
  -1  14  13      185.02      181.17     19.04 o
   0  14  13      146.38       96.54     18.14 o
   1  14  13       13.29       29.77     15.83 o
   2  14  13        0.15      -10.23     13.22 o
   3  14  13       35.00       22.90     14.09 o
   4  14  13        0.12       -6.77     13.52 o
  -4  15  13       18.58       16.54     22.16 o
  -3  15  13       13.62       21.19     16.90 o
  -2  15  13      129.87      162.26     20.57 o
  -1  15  13      141.10      156.28     20.31 o
   0  15  13      156.59      148.25     31.20 o
   1  15  13       19.75       -4.49     15.37 o
   2  15  13        3.23        9.75     15.59 o
   3  15  13       23.08       -9.08     18.99 o
  -2  16  13      132.41      138.97     21.35 o
  -1  16  13        9.44        0.18     18.21 o
   0  16  13        1.30      -26.99     45.22 o
   1  16  13       22.18       -4.68     16.64 o
 -10   0  14      139.78      199.87     41.60 o
  -9   0  14       60.06       53.36     31.65 o
  -8   0  14        7.44       60.59     28.04 o
  -7   0  14      532.78      497.41     39.79 o
  -6   0  14     1227.84     1130.12     34.21 o
  -5   0  14     2594.78     2516.99     60.44 o
  -4   0  14      279.90      273.55     13.14 o
  -3   0  14       15.14       18.00      8.51 o
  -2   0  14     1466.45     1510.69     50.65 o
  -1   0  14      160.59      159.85     10.39 o
   0   0  14       90.28      202.48     36.81 o
   1   0  14      797.39      905.91     23.84 o
   2   0  14     5606.16     5798.16    217.49 o
   3   0  14     6298.43     5938.20    348.19 o
   4   0  14      906.48      879.34     23.95 o
   5   0  14      221.70      200.64     15.20 o
   6   0  14        8.39        2.01     11.47 o
   7   0  14      446.33      423.92     27.79 o
   8   0  14      694.05      721.93     46.31 o
   9   0  14      171.35      168.22     18.85 o
 -10   1  14       21.46       47.23     23.51 o
  -9   1  14        2.20       33.08     21.25 o
  -8   1  14      551.22      576.60     32.31 o
  -7   1  14        3.86       18.69     11.69 o
  -6   1  14      103.37       96.51     11.93 o
  -5   1  14      467.33      455.16     15.33 o
  -4   1  14      979.87      972.54     18.45 o
  -3   1  14     2365.19     2010.55     36.82 o
  -2   1  14     1295.35     1264.34     25.96 o
  -1   1  14      453.20      494.04     12.40 o
   0   1  14     1724.67     1552.09     27.99 o
   1   1  14      899.67      874.69     28.11 o
   2   1  14      229.40      190.82      7.60 o
   3   1  14      698.58      714.52     17.41 o
   4   1  14     2081.51     2003.21     47.05 o
   5   1  14        6.68        2.03      4.86 o
   6   1  14      864.96      878.39     24.44 o
   7   1  14       71.75       77.81     11.48 o
   8   1  14        7.92       14.53     12.25 o
   9   1  14       47.14       46.10     14.92 o
 -10   2  14        2.82       26.23     32.56 o
  -9   2  14        2.92        7.81     20.14 o
  -8   2  14        9.45       23.81     13.45 o
  -7   2  14      224.00      186.31     15.87 o
  -6   2  14      209.73      221.33     12.92 o
  -5   2  14      809.06      747.38     19.33 o
  -4   2  14     1047.71      998.91     23.13 o
  -3   2  14       91.31       89.15      6.01 o
  -2   2  14     1390.23     1403.81     28.60 o
  -1   2  14     4969.56     5016.85     86.18 o
   0   2  14     3038.10     3084.42     67.40 o
   1   2  14      629.02      710.39     22.25 o
   2   2  14      148.51      140.88      9.27 o
   3   2  14       68.09       84.77      9.27 o
   4   2  14       22.30       15.00      9.30 o
   5   2  14      173.88      167.51     14.24 o
   6   2  14      104.63      114.70      9.55 o
   7   2  14      100.87       93.85     11.25 o
   8   2  14       67.52       57.32     12.88 o
   9   2  14        2.91      -11.87     13.33 o
 -10   3  14        2.17       47.93     34.37 o
  -9   3  14        3.39        6.85     14.71 o
  -8   3  14       35.58       24.40     13.86 o
  -7   3  14       28.62       45.47     14.13 o
  -6   3  14        1.93       11.92      8.67 o
  -5   3  14       73.48       92.57      8.01 o
  -4   3  14        5.59        9.34      5.13 o
  -3   3  14      187.24      191.03      8.33 o
  -2   3  14      456.76      441.22     12.28 o
  -1   3  14      346.10      380.21     19.12 o
   0   3  14     3344.35     3261.83     77.93 o
   1   3  14     1507.04     1546.37     42.70 o
   2   3  14       19.82       22.50      6.40 o
   3   3  14       50.07       40.41     12.45 o
   4   3  14      413.66      506.70     73.26 o
   5   3  14     2250.98     2173.05     69.03 o
   6   3  14      366.31      363.64     22.24 o
   7   3  14       18.30       12.31      9.17 o
   8   3  14       12.68        9.93     11.43 o
   9   3  14      124.05      118.45     16.39 o
 -10   4  14       74.26      103.10     39.79 o
  -9   4  14      135.45      147.47     19.61 o
  -8   4  14        4.74       22.08     13.86 o
  -7   4  14      647.31      597.10     32.66 o
  -6   4  14     1424.42     1295.45     37.90 o
  -5   4  14     1602.33     1515.05     39.12 o
  -4   4  14      793.48      781.23     31.32 o
  -3   4  14       73.85       66.93      6.38 o
  -2   4  14     7723.01     7629.82    142.31 o
  -1   4  14     2052.17     1926.07     37.28 o
   0   4  14     2357.73     2213.35     60.04 o
   1   4  14       32.92       27.33      7.01 o
   2   4  14       83.08      108.67      8.69 o
   3   4  14     5961.11     5610.77    164.38 o
   4   4  14      494.30      489.83     44.31 o
   5   4  14      219.68      201.31     33.91 o
   6   4  14       44.44       24.35     24.87 o
   7   4  14      111.36      113.03     11.13 o
   8   4  14      521.85      470.14     22.29 o
   9   4  14       14.23        6.46     13.40 o
  -9   5  14      141.71      111.26     21.41 o
  -8   5  14      240.60      259.03     39.74 o
  -7   5  14      261.80      294.51     29.56 o
  -6   5  14      172.29      164.36     15.40 o
  -5   5  14     1472.53     1383.52     39.24 o
  -4   5  14     3303.76     3289.30     64.42 o
  -3   5  14     1953.58     1779.87     36.69 o
  -2   5  14     1279.44     1161.57     28.82 o
  -1   5  14      808.84     1060.93     40.55 o
   0   5  14      569.37      535.29     14.91 o
   1   5  14     2810.67     2762.18     72.45 o
   2   5  14     2957.84     3029.04     79.03 o
   3   5  14      171.94      206.79     16.98 o
   4   5  14     1150.78     1091.57     41.52 o
   5   5  14     1003.55      982.86     48.01 o
   6   5  14      164.62      151.98     22.57 o
   7   5  14       24.55       15.25      8.90 o
   8   5  14      103.76       95.56     16.32 o
  -9   6  14        1.58       -6.42     18.02 o
  -8   6  14      153.56      190.49     45.75 o
  -7   6  14      282.39      313.03     37.97 o
  -6   6  14     1371.91     1388.64     40.72 o
  -5   6  14        3.64       -7.66      7.66 o
  -4   6  14      541.86      548.63     20.26 o
  -3   6  14       35.15       40.48     10.91 o
  -2   6  14      803.69      824.45     21.33 o
  -1   6  14     1456.91     1402.71     29.67 o
   0   6  14      746.78      694.80     17.45 o
   1   6  14      314.75      314.92     13.53 o
   2   6  14      613.26      627.12     22.79 o
   3   6  14      970.75      956.31     37.94 o
   4   6  14      154.02      158.03     17.12 o
   5   6  14       78.02      109.15     16.63 o
   6   6  14        1.46       -5.07     14.41 o
   7   6  14      353.68      383.36     20.70 o
   8   6  14      111.16       88.97     13.85 o
  -9   7  14        8.48       -2.89     19.56 o
  -8   7  14        3.08      -13.32     13.91 o
  -7   7  14        2.93      -11.75     11.75 o
  -6   7  14        0.06       15.93      9.75 o
  -5   7  14        0.56       -9.57      9.57 o
  -4   7  14      426.45      395.62     18.06 o
  -3   7  14      248.70      254.83     11.93 o
  -2   7  14      178.65      170.39      9.67 o
  -1   7  14      306.95      322.89     11.36 o
   0   7  14        4.54        4.05      3.70 o
   1   7  14       44.84       41.88      7.07 o
   2   7  14      607.47      569.32     33.58 o
   3   7  14     1123.58     1141.16     44.23 o
   4   7  14      315.43      287.29     21.70 o
   5   7  14        1.87        2.88     14.17 o
   6   7  14       43.77       50.99     16.55 o
   7   7  14        1.30       -5.34     13.20 o
   8   7  14        9.07       25.74     11.85 o
  -9   8  14       13.01       13.74     19.86 o
  -8   8  14        0.58       20.42     18.40 o
  -7   8  14      101.34      118.33     17.65 o
  -6   8  14      272.32      273.83     17.42 o
  -5   8  14       58.76       67.11     13.31 o
  -4   8  14      521.78      449.50     19.75 o
  -3   8  14      209.67      170.90     13.00 o
  -2   8  14      250.26      231.15     11.41 o
  -1   8  14     1383.48     1405.54     32.46 o
   0   8  14       76.65       88.25      7.81 o
   1   8  14       84.21       62.57     10.41 o
   2   8  14        6.48        6.30      9.25 o
   3   8  14      136.58      175.27     18.50 o
   4   8  14      120.53      108.67     17.36 o
   5   8  14        0.37        0.86     20.47 o
   6   8  14       78.70       61.79     18.16 o
   7   8  14       59.95       66.62     12.01 o
   8   8  14        5.65      -11.86     21.72 o
  -8   9  14       50.39       32.43     19.91 o
  -7   9  14      239.92      247.57     22.47 o
  -6   9  14       23.47       31.65     10.76 o
  -5   9  14      165.57      174.82     14.38 o
  -4   9  14     1002.15      992.85     37.33 o
  -3   9  14      723.63      820.94     33.74 o
  -2   9  14      546.24      528.72     20.58 o
  -1   9  14      503.14      508.74     17.35 o
   0   9  14      133.40      129.24      9.40 o
   1   9  14      595.29      659.28     20.84 o
   2   9  14      957.39      914.78     38.85 o
   3   9  14      968.74     1013.95     42.60 o
   4   9  14      352.62      371.61     26.47 o
   5   9  14      748.13      700.55     36.56 o
   6   9  14       68.98       57.95     18.53 o
   7   9  14      112.78      120.58     13.39 o
  -8  10  14       12.77       69.24     21.90 o
  -7  10  14       48.95       79.10     17.77 o
  -6  10  14      238.21      258.91     18.47 o
  -5  10  14       98.49      103.16     13.11 o
  -4  10  14      390.21      352.50     18.95 o
  -3  10  14       28.02       32.52     11.29 o
  -2  10  14      733.10      760.50     26.31 o
  -1  10  14     1122.47     1068.24     38.28 o
   0  10  14       22.21       27.80     17.21 o
   1  10  14       93.34      111.32      9.53 o
   2  10  14      311.00      333.80     15.37 o
   3  10  14     1793.93     1895.81     92.89 o
   4  10  14      706.78      663.25     35.55 o
   5  10  14        0.42       18.71     17.02 o
   6  10  14       41.95       65.30     19.74 o
   7  10  14      224.26      271.15     33.03 o
  -7  11  14        3.19        1.90     18.22 o
  -6  11  14       10.90       -4.51     11.55 o
  -5  11  14      138.06      118.01     14.42 o
  -4  11  14      100.75       99.33     13.53 o
  -3  11  14       92.65      117.92     19.48 o
  -2  11  14       58.70       94.32     12.01 o
  -1  11  14       18.33       19.81     11.02 o
   0  11  14       56.09       68.42     11.26 o
   1  11  14        3.02       -2.97     10.08 o
   2  11  14       46.10       47.52     11.02 o
   3  11  14       49.93       54.42     11.55 o
   4  11  14       70.12       43.93     27.38 o
   5  11  14      107.04       91.59     13.37 o
   6  11  14       67.12       76.24     12.90 o
  -7  12  14        0.48       56.31     21.74 o
  -6  12  14        3.04        5.26     16.06 o
  -5  12  14        9.63        1.44     12.03 o
  -4  12  14       46.12       51.69     12.78 o
  -3  12  14        0.24       -6.95     10.56 o
  -2  12  14       54.36       55.88     13.82 o
  -1  12  14      444.71      446.00     24.83 o
   0  12  14       37.94       64.55     12.35 o
   1  12  14       25.02       28.29     12.66 o
   2  12  14        0.55       12.89     11.30 o
   3  12  14       49.07       32.08     11.84 o
   4  12  14        0.30        9.15     10.85 o
   5  12  14       10.80        1.27     18.09 o
   6  12  14        2.13       17.95     12.90 o
  -6  13  14        3.60       18.76     18.19 o
  -5  13  14        9.57       26.57     13.23 o
  -4  13  14       97.85      100.65     23.81 o
  -3  13  14      149.90      143.51     19.97 o
  -2  13  14      241.65      282.25     22.19 o
  -1  13  14       24.77       26.85     16.27 o
   0  13  14       70.26       56.15     16.09 o
   1  13  14      186.98      152.48     18.52 o
   2  13  14       48.90       42.96     18.99 o
   3  13  14        0.58        1.96     11.98 o
   4  13  14        3.40        4.78     12.04 o
   5  13  14      203.73      206.51     20.15 o
  -5  14  14      132.58      189.38     22.91 o
  -4  14  14       12.07        6.51     17.67 o
  -3  14  14        2.36      -14.52     14.52 o
  -2  14  14      176.78      186.17     20.42 o
  -1  14  14      429.20      453.15     27.72 o
   0  14  14        4.06      -20.35     20.35 o
   1  14  14       37.30       30.02     36.18 o
   2  14  14      196.47      196.00     20.95 o
   3  14  14      155.39      133.68     18.90 o
   4  14  14      108.63       89.92     18.99 o
  -4  15  14      141.63      192.04     34.82 o
  -3  15  14       71.97       53.70     33.97 o
  -2  15  14      222.94      232.50     23.62 o
  -1  15  14        6.13      -14.91     14.91 o
   0  15  14       80.00       50.91     17.95 o
   1  15  14      171.63      207.30     27.58 o
   2  15  14      167.00      172.99     35.27 o
   3  15  14       11.37      -26.08     37.08 o
  -2  16  14        0.19      -13.46     16.66 o
  -1  16  14       22.38       11.68     19.64 o
   0  16  14       17.08      -19.90     19.90 o
   1  16  14       29.75       54.45     19.08 o
 -10   1  15        6.40       30.24     23.43 o
  -9   1  15        1.85       17.70     19.43 o
  -8   1  15       10.78       -0.20     17.58 o
  -7   1  15      458.25      434.10     25.11 o
  -6   1  15       34.94       38.29     11.36 o
  -5   1  15        4.23       15.91      5.17 o
  -4   1  15      332.23      315.75     10.27 o
  -3   1  15     1818.76     1751.20     32.78 o
  -2   1  15     1498.59     1403.28     28.74 o
  -1   1  15        2.95        5.17      3.48 o
   0   1  15     1606.00     1731.75     34.04 o
   1   1  15     1013.99      909.08     21.16 o
   2   1  15      745.99      735.36     19.30 o
   3   1  15      913.87      914.89     21.51 o
   4   1  15      118.66      120.34      9.94 o
   5   1  15      326.60      317.82     13.22 o
   6   1  15       38.66       47.48      9.05 o
   7   1  15      103.12       92.64     11.78 o
   8   1  15       97.96      105.59     14.12 o
   9   1  15        4.41      -10.71     10.71 o
 -10   2  15       23.83       43.41     33.46 o
  -9   2  15      167.23      225.32     29.33 o
  -8   2  15      139.74      191.08     25.89 o
  -7   2  15        4.04       21.52     12.71 o
  -6   2  15      408.83      438.95     18.42 o
  -5   2  15      799.91      790.19     21.55 o
  -4   2  15      217.29      205.09      9.39 o
  -3   2  15      264.48      268.51     10.98 o
  -2   2  15      460.22      478.46     12.85 o
  -1   2  15     4897.22     4916.70     92.39 o
   0   2  15     1173.06     1032.53     20.14 o
   1   2  15     7995.50     7594.18    177.27 o
   2   2  15      132.38      115.72      8.99 o
   3   2  15      697.54      684.59     22.13 o
   4   2  15     1933.17     1858.47     61.17 o
   5   2  15      760.01      789.09     32.12 o
   6   2  15      147.29      151.20     13.45 o
   7   2  15      123.93      111.09     11.65 o
   8   2  15      239.68      241.16     17.22 o
   9   2  15      211.02      206.88     19.84 o
 -10   3  15      170.47      214.34     44.31 o
  -9   3  15       19.57       26.64     20.14 o
  -8   3  15      201.04      194.12     23.80 o
  -7   3  15     1014.99      924.38     36.30 o
  -6   3  15      277.19      305.17     26.37 o
  -5   3  15        5.37       24.27      6.66 o
  -4   3  15      152.06      167.44     13.21 o
  -3   3  15     2733.12     2581.58     51.20 o
  -2   3  15     3919.14     3685.54     70.26 o
  -1   3  15     1541.73     1447.69     27.90 o
   0   3  15      478.18      756.59     26.17 o
   1   3  15       85.13       84.79     10.31 o
   2   3  15     1561.50     1497.38     41.38 o
   3   3  15     2916.86     2712.46    102.21 o
   4   3  15        3.11       -2.10     13.26 o
   5   3  15      139.34      121.41     15.14 o
   6   3  15      294.89      304.20     20.75 o
   7   3  15      199.41      213.26     13.78 o
   8   3  15       24.71        5.32     12.89 o
   9   3  15       26.35       -1.99     13.96 o
 -10   4  15       32.00       52.45     37.08 o
  -9   4  15       34.97       25.77     22.38 o
  -8   4  15      301.82      333.00     23.66 o
  -7   4  15      158.76      145.79     19.14 o
  -6   4  15        6.10       27.59      9.14 o
  -5   4  15      102.91       78.39      9.29 o
  -4   4  15       42.77       52.82      9.36 o
  -3   4  15        0.84        2.83      4.79 o
  -2   4  15      114.37      139.60     13.68 o
  -1   4  15      830.27      810.76     18.58 o
   0   4  15     1761.78     1619.72     43.62 o
   1   4  15     1957.22     1944.24     52.67 o
   2   4  15      775.09      686.07     22.91 o
   3   4  15        0.93       19.87     20.03 o
   4   4  15      318.02      290.66     23.27 o
   5   4  15       38.39       30.36     15.81 o
   6   4  15       18.38        3.77     16.82 o
   7   4  15       30.86       13.34      8.22 o
   8   4  15      215.90      188.91     15.78 o
  -9   5  15       40.68       95.46     24.92 o
  -8   5  15        0.09       14.05     14.37 o
  -7   5  15      100.53      109.55     23.26 o
  -6   5  15      550.74      547.89     24.10 o
  -5   5  15      504.03      444.83     19.01 o
  -4   5  15       38.98       56.33      8.72 o
  -3   5  15       12.77        4.23      5.92 o
  -2   5  15     2508.48     2383.79     47.14 o
  -1   5  15       52.72       59.58      6.18 o
   0   5  15      372.93      434.26     15.38 o
   1   5  15      132.50      141.03     10.64 o
   2   5  15      357.40      334.88     19.13 o
   3   5  15       47.51       48.02     12.71 o
   4   5  15      101.51      121.25     15.35 o
   5   5  15       55.27       62.37     17.43 o
   6   5  15       15.92       -2.92     17.43 o
   7   5  15       71.83       71.65     10.18 o
   8   5  15       38.74       32.76     12.01 o
  -9   6  15       60.92      -14.47     29.84 o
  -8   6  15      113.01      116.17     17.83 o
  -7   6  15       59.28      100.89     30.81 o
  -6   6  15       46.96       60.22     13.73 o
  -5   6  15      767.21      719.41     25.11 o
  -4   6  15      955.39      907.98     37.85 o
  -3   6  15      229.98      252.44     10.82 o
  -2   6  15       70.10       73.22      6.82 o
  -1   6  15     2643.91     2791.23     55.02 o
   0   6  15     1347.90     1388.71     30.23 o
   1   6  15      571.86      555.94     25.30 o
   2   6  15        6.18       13.10     11.01 o
   3   6  15       81.51       66.05     13.60 o
   4   6  15      861.98      880.38     36.80 o
   5   6  15      437.60      457.36     27.19 o
   6   6  15        7.00       20.81     18.43 o
   7   6  15       19.63       -1.27     19.96 o
   8   6  15       90.49       94.46     13.87 o
  -9   7  15        0.74        8.14     35.27 o
  -8   7  15      155.23      170.05     20.19 o
  -7   7  15      264.15      280.52     22.06 o
  -6   7  15      529.22      580.07     24.08 o
  -5   7  15        4.67       -0.75      8.71 o
  -4   7  15      414.60      438.80     19.30 o
  -3   7  15     2097.77     2045.86     47.51 o
  -2   7  15     3071.83     2975.19     63.03 o
  -1   7  15      333.63      290.72     11.01 o
   0   7  15      135.11      154.11      6.86 o
   1   7  15       33.05       44.60      7.79 o
   2   7  15      344.83      395.48     28.08 o
   3   7  15     5373.05     5133.15    154.39 o
   4   7  15       57.05       55.97     14.87 o
   5   7  15      108.11      149.03     18.79 o
   6   7  15      448.97      391.70     27.80 o
   7   7  15      169.76      158.98     26.86 o
   8   7  15       49.92       47.70     21.05 o
  -9   8  15       17.31       40.70     39.79 o
  -8   8  15       86.85      130.44     19.27 o
  -7   8  15       13.49       20.24     35.89 o
  -6   8  15       48.64       53.45     11.71 o
  -5   8  15     1202.45     1124.13     35.22 o
  -4   8  15      254.72      259.21     22.45 o
  -3   8  15       37.62       69.74      9.55 o
  -2   8  15      188.29      203.80     11.06 o
  -1   8  15     2417.82     2419.14     57.72 o
   0   8  15     1193.99     1167.18     31.26 o
   1   8  15      219.10      239.91     15.72 o
   2   8  15       48.56       39.75     10.25 o
   3   8  15       63.79       94.69     16.12 o
   4   8  15      109.74      120.69     24.40 o
   5   8  15      302.53      354.98     45.51 o
   6   8  15        9.56        1.34     16.37 o
   7   8  15        6.23      -17.13     21.17 o
  -8   9  15        3.79       21.34     19.56 o
  -7   9  15       13.69       -0.74     15.60 o
  -6   9  15        4.15        7.65     10.31 o
  -5   9  15       88.96       76.47     11.65 o
  -4   9  15        0.16        5.69      8.81 o
  -3   9  15      139.81      142.51     20.37 o
  -2   9  15      555.51      574.05     30.22 o
  -1   9  15       52.49       58.59     11.36 o
   0   9  15      298.35      358.16     15.12 o
   1   9  15      104.50      101.89      7.79 o
   2   9  15      233.88      240.78     20.68 o
   3   9  15      682.40      634.21     32.70 o
   4   9  15       29.77       51.56     26.44 o
   5   9  15        1.63       11.06     16.33 o
   6   9  15        9.16        6.98     17.32 o
   7   9  15       46.94       68.46     28.49 o
  -8  10  15       77.50      100.59     23.41 o
  -7  10  15        1.19       15.49     20.92 o
  -6  10  15       73.10       62.37     13.36 o
  -5  10  15        5.17        5.75     10.43 o
  -4  10  15        5.27        1.61      9.85 o
  -3  10  15       34.00       33.40     10.23 o
  -2  10  15      241.13      205.62     24.86 o
  -1  10  15       95.60       90.87     12.56 o
   0  10  15      728.46      698.31     24.19 o
   1  10  15        0.84       27.14     17.49 o
   2  10  15       26.91       21.96     14.72 o
   3  10  15       27.10       21.91     15.50 o
   4  10  15       50.06       86.30     17.60 o
   5  10  15       91.41       76.85     19.21 o
   6  10  15       27.05       55.32     19.67 o
   7  10  15       22.58       35.28     11.12 o
  -7  11  15       59.86       61.31     18.07 o
  -6  11  15      194.88      212.44     20.76 o
  -5  11  15       24.13       31.38     12.15 o
  -4  11  15        2.83       -4.02     11.23 o
  -3  11  15      521.88      530.45     25.55 o
  -2  11  15      979.72      989.70     38.72 o
  -1  11  15      311.08      353.30     21.38 o
   0  11  15        3.43       -7.12      9.70 o
   1  11  15      368.15      368.05     25.77 o
   2  11  15      747.88      767.88     67.38 o
   3  11  15      558.21      552.77     32.23 o
   4  11  15       36.81       63.71     19.86 o
   5  11  15       76.89       81.24     60.59 o
   6  11  15      168.45      166.96     26.23 o
  -7  12  15        2.33      -29.84     34.37 o
  -6  12  15       69.98       52.89     14.48 o
  -5  12  15      436.09      410.87     23.01 o
  -4  12  15      103.18      118.46     20.04 o
  -3  12  15      211.93      208.96     22.42 o
  -2  12  15        0.81        0.17     23.91 o
  -1  12  15      605.04      605.72     29.25 o
   0  12  15      295.04      276.58     19.34 o
   1  12  15      128.48      104.28     15.59 o
   2  12  15        7.59       -5.63     11.30 o
   3  12  15       81.14       99.63     25.32 o
   4  12  15      385.78      366.19     39.79 o
   5  12  15      237.57      202.83     26.23 o
  -6  13  15        8.23       50.36     27.13 o
  -5  13  15       17.47        9.72     15.67 o
  -4  13  15        2.92       15.07     15.27 o
  -3  13  15       70.94       56.68     17.06 o
  -2  13  15      318.69      356.22     24.83 o
  -1  13  15        4.33        7.94     12.58 o
   0  13  15       50.30       14.62     35.72 o
   1  13  15        8.88       10.54     13.52 o
   2  13  15       83.87       53.78     14.15 o
   3  13  15       53.68       59.76     27.13 o
   4  13  15       16.59       16.91     14.02 o
   5  13  15      186.19      171.86     57.43 o
  -5  14  15        2.84       -9.70     16.52 o
  -4  14  15       72.98       58.73     17.70 o
  -3  14  15        8.99       22.27     16.98 o
  -2  14  15       27.91       15.20     14.69 o
  -1  14  15        5.93        3.49     13.80 o
   0  14  15        1.79      -13.48     13.48 o
   1  14  15        1.03       11.90     16.73 o
   2  14  15        1.52       24.38     20.35 o
   3  14  15       59.82       64.80     37.53 o
   4  14  15        9.83       -1.87     20.80 o
  -4  15  15        1.23       -2.89     16.24 o
  -3  15  15        0.98        1.63     18.06 o
  -2  15  15        3.43       -8.99     15.40 o
  -1  15  15       52.27       63.31     24.87 o
   0  15  15       10.81        1.67     16.53 o
   1  15  15       17.02       -5.08     16.53 o
   2  15  15       86.54       79.21     34.82 o
  -1  16  15      132.06      132.88     24.63 o
   0  16  15      191.80      168.74     23.92 o
 -10   0  16       18.54       15.37     33.46 o
  -9   0  16       84.44       63.31     32.56 o
  -8   0  16      514.75      498.32     53.36 o
  -6   0  16       15.91       11.10     10.68 o
  -5   0  16      447.70      497.33     28.33 o
  -4   0  16     2995.99     2916.37     74.45 o
  -3   0  16      686.23      675.17     24.29 o
  -2   0  16     6207.17     5695.81    228.73 o
  -1   0  16      253.77      280.68     14.60 o
   0   0  16    11201.36    11271.75    270.30 o
   1   0  16     1177.41     1006.89     29.11 o
   2   0  16     3881.60     3732.35    108.03 o
   3   0  16     1219.98     1031.08     99.03 o
   4   0  16       10.55       13.07      7.62 o
   5   0  16      544.17      547.43     27.34 o
   6   0  16      924.78      833.88     39.43 o
   7   0  16       53.44       81.99     12.62 o
   8   0  16        5.34        0.06     13.19 o
   9   0  16      198.20      228.88     27.92 o
 -10   1  16       82.95       97.54     27.17 o
  -9   1  16       85.51      116.22     25.25 o
  -8   1  16        8.77       13.20     19.06 o
  -7   1  16      257.85      217.12     25.21 o
  -6   1  16      875.76      956.78     32.80 o
  -5   1  16      296.31      314.42     12.44 o
  -4   1  16      693.04      643.94     23.79 o
  -3   1  16        4.93       16.71      5.78 o
  -2   1  16     1879.79     1855.57     41.35 o
  -1   1  16     6516.20     6583.08    121.84 o
   0   1  16      651.45      671.46     15.33 o
   1   1  16      685.43      777.41     28.18 o
   2   1  16      497.98      509.27     14.00 o
   3   1  16     2342.14     2239.76     60.31 o
   4   1  16      635.15      613.55     35.87 o
   5   1  16     1918.05     1958.22     85.11 o
   6   1  16       99.12       94.25     11.62 o
   7   1  16      256.88      260.56     18.14 o
   8   1  16      631.46      656.58     27.48 o
   9   1  16       55.31       86.71     13.91 o
 -10   2  16        0.00        8.63     31.20 o
  -9   2  16       24.85       42.47     22.70 o
  -8   2  16       15.62       52.87     20.78 o
  -7   2  16       34.89       30.14     18.86 o
  -6   2  16       39.04       45.87      9.31 o
  -5   2  16       27.25       21.87      7.71 o
  -4   2  16      163.43      156.19      8.57 o
  -3   2  16      117.65      106.45      9.66 o
  -2   2  16       99.38      106.10      6.26 o
  -1   2  16       48.61       51.70     10.43 o
   0   2  16       17.72       12.62      3.51 o
   1   2  16      365.49      376.53     16.88 o
   2   2  16        0.93        2.05      7.62 o
   3   2  16      221.06      248.62     20.87 o
   4   2  16        5.04        5.34     10.23 o
   5   2  16       98.39       95.26     13.23 o
   6   2  16      265.65      252.78     13.60 o
   7   2  16       21.19        5.14     14.75 o
   8   2  16        9.84        4.90     12.13 o
   9   2  16       32.50       32.40     20.89 o
 -10   3  16        9.01        9.95     34.37 o
  -9   3  16       10.78       35.38     21.07 o
  -8   3  16        1.69      -16.71     18.22 o
  -7   3  16       67.90       65.37     14.27 o
  -6   3  16        2.89        0.65      8.27 o
  -5   3  16      530.11      536.66     17.14 o
  -4   3  16        2.35       12.70      5.49 o
  -3   3  16       43.81       49.88      5.76 o
  -2   3  16       57.50       63.54      5.87 o
  -1   3  16       49.37       49.59      4.65 o
   0   3  16      416.70      406.89     14.91 o
   1   3  16     1421.80     1293.24     36.74 o
   2   3  16       17.82       29.03      7.09 o
   3   3  16       78.70       80.50     14.29 o
   4   3  16     1005.32      914.13     43.66 o
   5   3  16      135.82      137.35     14.32 o
   6   3  16       22.41       33.83     13.54 o
   7   3  16       12.70        5.30      8.81 o
   8   3  16        0.65      -11.26     11.26 o
  -9   4  16        0.98        4.27     22.06 o
  -8   4  16      339.46      447.79     36.77 o
  -7   4  16      684.99      692.02     43.74 o
  -6   4  16      164.30      204.12     14.35 o
  -5   4  16      567.32      583.53     23.86 o
  -4   4  16      192.78      187.57      9.73 o
  -3   4  16     4235.87     4035.16     77.35 o
  -2   4  16     1256.40     1201.86     27.32 o
  -1   4  16       85.79      108.82     12.60 o
   0   4  16     3187.28     3197.43     78.91 o
   1   4  16     2053.48     1992.05     54.35 o
   2   4  16     2295.11     2240.28     59.73 o
   3   4  16      596.58      617.57     28.96 o
   4   4  16      544.16      539.61     31.90 o
   5   4  16      843.90      821.56     42.29 o
   6   4  16      457.79      460.10     33.91 o
   7   4  16      108.80       81.09     11.49 o
   8   4  16       42.97       29.24     16.97 o
  -9   5  16      212.88      206.92     39.79 o
  -8   5  16      339.83      347.34     75.06 o
  -7   5  16       26.76       44.01     13.70 o
  -6   5  16      199.34      195.91     17.26 o
  -5   5  16       10.76       20.09      8.23 o
  -4   5  16       99.27       91.84      7.84 o
  -3   5  16       20.88       35.68      9.36 o
  -2   5  16      294.80      315.76     23.60 o
  -1   5  16     5163.74     4931.17    111.69 o
   0   5  16     1782.13     1551.54     45.80 o
   1   5  16      123.85      159.63     11.50 o
   2   5  16      160.29      222.71     36.93 o
   3   5  16      172.71      167.60     35.32 o
   4   5  16      377.88      388.05     23.27 o
   5   5  16      409.38      400.10     52.45 o
   6   5  16       72.80       91.91     20.47 o
   7   5  16      343.75      406.89     71.45 o
   8   5  16      148.94      166.32     14.71 o
  -9   6  16       39.65       67.83     37.08 o
  -8   6  16       29.34       34.26     34.37 o
  -7   6  16      112.02      128.84     20.35 o
  -6   6  16        7.26       18.29     10.23 o
  -5   6  16      128.48      119.53     11.76 o
  -4   6  16      252.19      261.70     14.01 o
  -3   6  16      668.97      672.93     18.43 o
  -2   6  16       17.28        8.87      5.37 o
  -1   6  16        0.65        6.07      5.40 o
   0   6  16     1079.81     1074.19     25.30 o
   1   6  16      622.28      623.53     29.65 o
   2   6  16     1539.27     1476.44     51.64 o
   3   6  16      555.04      551.97     37.16 o
   4   6  16      987.80     1038.16     56.90 o
   5   6  16      102.97      117.65     29.65 o
   6   6  16      428.50      480.76     64.66 o
   7   6  16       45.86       33.32     21.49 o
   8   6  16        0.07       -2.87     13.62 o
  -9   7  16        0.24       18.99     35.27 o
  -8   7  16       19.17       53.17     23.00 o
  -7   7  16       62.45       49.09     21.68 o
  -6   7  16        0.59       -8.80      8.80 o
  -5   7  16      101.88      101.23     11.81 o
  -4   7  16      388.04      357.11     17.79 o
  -3   7  16        8.72       11.23      6.58 o
  -2   7  16      206.98      219.92     10.77 o
  -1   7  16      113.02      117.45      8.40 o
   0   7  16       41.76       38.82      5.54 o
   1   7  16      233.86      248.60     12.05 o
   2   7  16       90.80       96.37     25.70 o
   3   7  16      512.29      530.37     28.87 o
   4   7  16      212.70      216.84     35.86 o
   5   7  16       54.81       40.36     16.68 o
   6   7  16       89.70       85.59     39.78 o
   7   7  16        0.01        2.21     20.86 o
   8   7  16        1.76       17.44     25.95 o
  -8   8  16       20.64        5.62     22.70 o
  -7   8  16       33.72       17.51     14.99 o
  -6   8  16       29.68       70.50     13.84 o
  -5   8  16       93.18      107.28     17.39 o
  -4   8  16        8.60        7.73      8.81 o
  -3   8  16      243.13      240.20     14.26 o
  -2   8  16       42.64       46.87      8.61 o
  -1   8  16      238.92      246.43     12.85 o
   0   8  16       77.80       68.15      6.91 o
   1   8  16      670.75      659.64     22.99 o
   2   8  16        9.33      -10.22     14.43 o
   3   8  16      568.77      561.15     30.16 o
   4   8  16      819.85      777.75     64.38 o
   5   8  16      121.42      133.85     19.21 o
   6   8  16        4.74        9.02     16.84 o
   7   8  16        4.03       26.09     22.30 o
  -8   9  16       10.87       30.75     34.37 o
  -7   9  16       36.76       42.72     16.44 o
  -6   9  16      508.52      529.65     31.89 o
  -5   9  16      191.79      202.75     22.97 o
  -4   9  16        5.17       -0.46      9.14 o
  -3   9  16      286.55      247.39     14.99 o
  -2   9  16     1765.03     1709.00     55.97 o
  -1   9  16     2614.64     2463.22     63.45 o
   0   9  16     1037.19     1048.44     30.41 o
   1   9  16      102.02       86.90     10.44 o
   2   9  16      381.64      397.21     31.59 o
   3   9  16      438.76      453.51     42.73 o
   4   9  16      604.63      550.54     52.49 o
   5   9  16       21.87       33.94     17.32 o
   6   9  16      237.76      256.46     25.58 o
   7   9  16      149.66      177.53     37.98 o
  -8  10  16       55.07       61.50     39.79 o
  -7  10  16      182.52      234.73     31.96 o
  -6  10  16        9.49       21.56     11.71 o
  -5  10  16      465.05      456.93     22.92 o
  -4  10  16      114.33      119.46     13.42 o
  -3  10  16      670.74      612.20     33.60 o
  -2  10  16      376.62      384.92     22.66 o
  -1  10  16       50.99       47.81     11.10 o
   0  10  16       60.96       70.04     12.53 o
   1  10  16      913.34      970.77     31.70 o
   2  10  16     1165.64     1159.38     47.48 o
   3  10  16      635.12      627.33     34.23 o
   4  10  16       68.36       47.91     18.54 o
   5  10  16      196.31      242.27     29.01 o
   6  10  16       38.79       62.77     20.82 o
  -7  11  16        0.58       35.55     25.56 o
  -6  11  16       65.06       70.64     17.34 o
  -5  11  16      156.61      157.87     37.00 o
  -4  11  16        8.69        6.17     14.67 o
  -3  11  16       17.72       18.40     13.69 o
  -2  11  16      297.41      239.20     19.03 o
  -1  11  16      245.45      246.33     18.53 o
   0  11  16      582.58      563.34     26.12 o
   1  11  16       25.73       29.45     25.77 o
   2  11  16       70.32       79.82     12.07 o
   3  11  16       48.87       57.06     60.14 o
   4  11  16      227.88      264.91     27.60 o
   5  11  16        1.33       11.80     19.66 o
   6  11  16       97.41       49.74     38.89 o
  -6  12  16        0.02       17.68     15.80 o
  -5  12  16       11.93        1.06     14.44 o
  -4  12  16        0.81       -0.51     14.55 o
  -3  12  16      154.86      155.03     20.54 o
  -2  12  16        0.15        2.06     27.01 o
  -1  12  16        6.04       13.57     11.87 o
   0  12  16        3.17      -15.01     19.44 o
   1  12  16      112.10       94.68     23.97 o
   2  12  16       18.81      -15.83     29.84 o
   3  12  16       95.83       91.20     13.70 o
   4  12  16        0.58       -9.75     23.97 o
   5  12  16        7.22        4.16     14.92 o
  -6  13  16       87.65       96.48     20.82 o
  -5  13  16      227.18      298.22     25.88 o
  -4  13  16       82.62       80.24     20.31 o
  -3  13  16        0.18       18.99     16.98 o
  -2  13  16      237.30      246.89     21.21 o
  -1  13  16      422.26      417.11     33.21 o
   0  13  16        2.13       20.50     14.15 o
   1  13  16        0.70       14.73     13.44 o
   2  13  16      169.72      181.94     19.19 o
   3  13  16      291.32      290.08     22.95 o
   4  13  16       50.61       60.92     20.35 o
  -5  14  16       17.81       27.60     18.16 o
  -4  14  16       28.59       41.83     17.63 o
  -3  14  16       82.85       81.12     19.56 o
  -2  14  16      134.11      131.64     19.53 o
  -1  14  16       11.91       -4.82     16.59 o
   0  14  16      121.34       88.96     32.56 o
   1  14  16       88.42      115.37     19.02 o
   2  14  16      120.89      110.28     18.54 o
   3  14  16        6.09      -11.16     12.90 o
  -3  15  16       21.94       28.66     19.17 o
  -2  15  16      134.06      118.72     40.13 o
  -1  15  16      215.78      239.97     36.63 o
   0  15  16        0.87      -16.70     16.70 o
   1  15  16       12.21      -21.25     21.25 o
   2  15  16      183.48      192.57     23.46 o
 -10   1  17       39.11       69.64     37.98 o
  -9   1  17       48.39       38.38     32.56 o
  -8   1  17       91.23       83.53     21.07 o
  -7   1  17       55.32       59.82     19.31 o
  -6   1  17       34.24       41.03     10.69 o
  -5   1  17      445.24      454.71     16.96 o
  -4   1  17      744.68      706.26     22.57 o
  -3   1  17     1585.11     1502.56     35.07 o
  -2   1  17      217.31      217.54     11.26 o
  -1   1  17      866.90      854.20     21.51 o
   0   1  17     2938.31     2889.00     67.38 o
   1   1  17     1318.74     1206.50     29.40 o
   2   1  17      337.46      336.78     12.32 o
   3   1  17      855.88      818.34     33.29 o
   4   1  17      115.32      125.47     12.73 o
   5   1  17      446.56      407.29     16.08 o
   6   1  17       60.96       62.94      9.64 o
   7   1  17       44.25       45.63     11.52 o
   8   1  17       16.02       19.16     10.65 o
 -10   2  17       91.69      111.81     29.39 o
  -9   2  17        7.06      -13.84     20.14 o
  -8   2  17      131.94      112.13     23.34 o
  -7   2  17     1135.13     1057.97     52.73 o
  -6   2  17      274.33      351.23     20.00 o
  -5   2  17      201.63      213.22     17.05 o
  -4   2  17       28.33       31.23     14.16 o
  -3   2  17     1558.60     1495.40     39.70 o
  -2   2  17     3140.49     2771.12     59.79 o
  -1   2  17     3667.01     3420.53     69.93 o
   0   2  17       48.87       65.96      7.81 o
   1   2  17      122.01      161.14     11.77 o
   2   2  17     2037.35     2075.90     63.69 o
   3   2  17     1315.50     1359.42     54.81 o
   4   2  17       62.51       72.24     12.21 o
   5   2  17       35.05       36.39     13.80 o
   6   2  17      557.39      577.79     21.25 o
   7   2  17      209.91      224.51     23.04 o
   8   2  17      217.26      207.40     19.28 o
  -9   3  17      153.23      205.89     29.69 o
  -8   3  17      287.78      325.26     50.65 o
  -7   3  17        6.29        0.21     17.87 o
  -6   3  17      516.97      495.87     23.09 o
  -5   3  17     1014.45     1041.36     27.91 o
  -4   3  17     1470.77     1410.41     33.23 o
  -3   3  17     1123.83     1066.16     34.77 o
  -2   3  17       91.21      136.40     16.42 o
  -1   3  17     3246.25     3330.04     64.23 o
   0   3  17     6290.53     6109.27    108.16 o
   1   3  17     2902.19     2504.98     61.36 o
   2   3  17       29.62       47.26      8.22 o
   3   3  17     1193.84     1174.73     50.67 o
   4   3  17     2829.28     2766.37     89.07 o
   5   3  17     1819.13     1678.11     62.98 o
   6   3  17      765.96      705.93     40.81 o
   7   3  17        0.09        7.84      9.35 o
   8   3  17      144.93      130.96     21.10 o
  -9   4  17        1.94       -1.69     22.00 o
  -8   4  17        1.83       20.09     20.72 o
  -7   4  17       41.22       39.76     19.70 o
  -6   4  17        5.38        9.20     13.04 o
  -5   4  17       48.88       44.96      9.00 o
  -4   4  17      503.42      461.75     14.81 o
  -3   4  17     1791.17     1701.96     35.87 o
  -2   4  17      167.95      127.39      8.29 o
  -1   4  17      204.63      211.92      9.70 o
   0   4  17       63.93       90.94      9.45 o
   1   4  17      178.79      184.41     13.86 o
   2   4  17      900.88      938.02     29.67 o
   3   4  17     1908.61     1855.83     61.28 o
   4   4  17      266.50      250.64     25.32 o
   5   4  17       22.35       40.74     16.62 o
   6   4  17       22.08       32.00     13.45 o
   7   4  17        2.23       -1.77     12.01 o
   8   4  17       43.70       35.51     12.38 o
  -9   5  17        0.12        7.71     29.84 o
  -8   5  17        0.15       35.78     20.43 o
  -7   5  17      195.21      154.81     25.56 o
  -6   5  17        0.10        5.71      9.69 o
  -5   5  17        7.52        3.03      7.95 o
  -4   5  17       52.80       55.88      7.52 o
  -3   5  17        4.48        5.28      5.44 o
  -2   5  17       18.55       31.99      6.51 o
  -1   5  17       48.42       58.75      9.69 o
   0   5  17      132.83      127.34      9.21 o
   1   5  17       18.46       35.92      9.20 o
   2   5  17       86.05      117.32     14.44 o
   3   5  17      136.63      107.61     14.99 o
   4   5  17       70.63       67.63     14.74 o
   5   5  17        0.28        0.57     17.64 o
   6   5  17       94.62       87.94     20.47 o
   7   5  17       11.73       16.48     15.22 o
   8   5  17       12.59        7.58     10.88 o
  -9   6  17       11.00       34.15     50.65 o
  -8   6  17        7.69       24.81     22.00 o
  -7   6  17       82.98      132.10     32.56 o
  -6   6  17      469.49      525.71     29.24 o
  -5   6  17      102.87      147.88     13.58 o
  -4   6  17      151.29      155.82     11.48 o
  -3   6  17     1194.29     1124.72     29.16 o
  -2   6  17      454.52      433.05     18.78 o
  -1   6  17        3.34       22.85     12.00 o
   0   6  17       55.41       47.69      6.66 o
   1   6  17     1152.88     1185.69     38.15 o
   2   6  17     2603.11     2505.03     80.67 o
   3   6  17      791.51      796.80     35.11 o
   4   6  17     1074.81      943.78     42.54 o
   5   6  17      171.48      170.88     19.42 o
   6   6  17      442.92      523.72     37.93 o
   7   6  17      155.46      158.48     31.65 o
   8   6  17       62.24       44.19     11.51 o
  -9   7  17       10.76       42.51     37.08 o
  -8   7  17      128.05      189.89     28.78 o
  -7   7  17       42.52       45.17     23.34 o
  -6   7  17      220.79      226.38     16.50 o
  -5   7  17     1925.28     1764.04     49.10 o
  -4   7  17       66.91       69.29     14.36 o
  -3   7  17     1273.76     1201.44     32.70 o
  -2   7  17       21.12       30.86     13.74 o
  -1   7  17     1364.89     1336.45     32.61 o
   0   7  17       41.02       55.02      6.09 o
   1   7  17      124.58      148.49     11.58 o
   2   7  17      709.28      750.16     51.49 o
   3   7  17       64.03       70.70     15.37 o
   4   7  17     1658.25     1692.42     60.37 o
   5   7  17      734.31      765.77     37.37 o
   6   7  17       93.42       95.91     23.50 o
   7   7  17        0.14       17.46     22.20 o
  -8   8  17       22.86       69.95     26.20 o
  -7   8  17       76.15      105.75     24.28 o
  -6   8  17      491.15      475.33     44.68 o
  -5   8  17      419.41      449.12     25.95 o
  -4   8  17       14.24       -6.95     15.71 o
  -3   8  17      760.53      761.34     37.27 o
  -2   8  17      800.33      751.19     26.20 o
  -1   8  17        7.98       11.81      6.55 o
   0   8  17      264.72      260.32     13.87 o
   1   8  17      408.79      387.79     20.96 o
   2   8  17     1116.95     1027.78     42.07 o
   3   8  17     1124.35     1177.90     47.18 o
   4   8  17       30.03       15.46     17.89 o
   5   8  17       12.12        6.95     18.90 o
   6   8  17      288.33      305.58     44.10 o
   7   8  17       49.19      101.81     36.63 o
  -8   9  17        9.08       55.64     25.85 o
  -7   9  17        2.93       24.94     22.36 o
  -6   9  17        3.53        6.10     13.40 o
  -5   9  17      189.59      150.29     24.05 o
  -4   9  17        3.99       -4.47     11.18 o
  -3   9  17       97.67      100.18     21.58 o
  -2   9  17       75.52       87.30     24.87 o
  -1   9  17       11.04       12.45      7.54 o
   0   9  17        1.20       -1.25      6.71 o
   1   9  17       50.60       66.45      7.73 o
   2   9  17       71.92       80.19     16.40 o
   3   9  17        0.69        2.89     14.43 o
   4   9  17       14.39       35.91     24.58 o
   5   9  17       41.11       63.94     18.68 o
   6   9  17       23.59       36.58     21.22 o
   7   9  17        0.89       52.99     24.73 o
  -7  10  17       16.81       -1.22     22.00 o
  -6  10  17       20.77       24.66     22.33 o
  -5  10  17       29.02       42.00     16.32 o
  -4  10  17       50.17       54.48     14.21 o
  -3  10  17       52.41       57.99     18.09 o
  -2  10  17        2.72        3.21     11.63 o
  -1  10  17      113.59      127.70     14.06 o
   0  10  17       43.23       44.55      8.97 o
   1  10  17       87.79       93.30     10.18 o
   2  10  17        4.14        6.85     15.15 o
   3  10  17       70.58      104.57     18.50 o
   4  10  17        9.51       35.25     17.01 o
   5  10  17       19.95       16.32     17.05 o
   6  10  17       33.49       50.20     35.07 o
  -7  11  17        7.50       32.71     26.20 o
  -6  11  17       46.34       37.33     16.37 o
  -5  11  17      120.99      159.46     19.44 o
  -4  11  17      191.78      217.14     20.63 o
  -3  11  17      162.79      114.74     18.06 o
  -2  11  17       31.64       51.03     13.24 o
  -1  11  17      278.87      295.99     20.31 o
   0  11  17      511.20      515.40     30.00 o
   1  11  17      475.28      483.44     27.34 o
   2  11  17       44.13       51.39     22.16 o
   3  11  17      258.28      224.24     55.62 o
   4  11  17      353.18      325.96     30.93 o
   5  11  17       95.76      138.75     25.88 o
   6  11  17      227.09      277.39     41.60 o
  -6  12  17      144.72      157.72     21.23 o
  -5  12  17      105.50       97.47     19.00 o
  -4  12  17       61.34       23.66     16.02 o
  -3  12  17      248.51      238.28     31.20 o
  -2  12  17      686.34      721.77     33.56 o
  -1  12  17      348.83      344.63     22.77 o
   0  12  17        0.24       -7.11     18.99 o
   1  12  17      136.33      147.83     17.40 o
   2  12  17      478.17      504.13     28.68 o
   3  12  17      181.11      236.54     70.99 o
   4  12  17       30.99       38.01     10.49 o
   5  12  17       19.61       24.42     44.31 o
  -5  13  17      137.74      175.35     21.92 o
  -4  13  17       20.16       38.18     16.65 o
  -3  13  17       80.89       77.67     19.17 o
  -2  13  17       17.58       30.81     14.60 o
  -1  13  17      128.54      124.31     17.26 o
   0  13  17       82.82       85.66     17.21 o
   1  13  17      119.33      116.01     18.02 o
   2  13  17        8.77        7.89     12.84 o
   3  13  17       69.55       93.97     26.68 o
   4  13  17       85.05       70.09     17.64 o
  -4  14  17        6.03      -15.51     15.51 o
  -3  14  17        5.65      -16.70     16.70 o
  -2  14  17       11.39       -1.01     15.06 o
  -1  14  17       49.44       57.58     18.60 o
   0  14  17        1.31      -15.83     15.83 o
   1  14  17        1.17       11.28     15.83 o
   2  14  17        7.52       21.45     18.54 o
   3  14  17       15.79       26.21     14.46 o
  -3  15  17        6.59        9.95     22.61 o
  -2  15  17       13.28        7.51     18.82 o
  -1  15  17       28.02       -3.26     25.77 o
   0  15  17      108.15       71.30     19.64 o
   1  15  17        0.46       13.58     16.84 o
 -10   0  18       69.73       90.44     38.89 o
  -9   0  18       65.40       56.07     30.75 o
  -8   0  18      102.74      123.00     36.18 o
  -7   0  18      285.31      320.15     42.51 o
  -6   0  18      577.91      547.97     31.05 o
  -5   0  18      906.90      882.99     53.36 o
  -4   0  18      803.46      842.74     32.80 o
  -3   0  18      695.74      615.74     25.69 o
  -2   0  18     2601.55     2400.07     74.55 o
  -1   0  18     1013.61      948.82     33.16 o
   0   0  18      193.58      183.90      9.50 o
   1   0  18      591.87      633.90     45.56 o
   2   0  18     1413.78     1572.29     91.77 o
   3   0  18      112.99      139.25      8.87 o
   4   0  18     4362.64     4300.24    120.21 o
   5   0  18       76.22       75.85      9.42 o
   6   0  18      102.67       84.80     14.66 o
   7   0  18      427.89      473.91     60.14 o
   8   0  18       36.31       41.99     19.24 o
 -10   1  18        0.34        5.51     23.34 o
  -9   1  18       63.67       81.85     24.94 o
  -8   1  18      312.24      334.02     48.38 o
  -7   1  18      851.67      791.73     91.80 o
  -6   1  18       19.45       24.53      8.58 o
  -5   1  18       26.53       24.05      7.33 o
  -4   1  18       64.60       51.45      9.77 o
  -3   1  18     1654.93     1486.36     35.08 o
  -2   1  18      752.57      636.37     21.82 o
  -1   1  18      486.63      572.27     43.70 o
   0   1  18     1489.57     1434.39     29.35 o
   1   1  18      386.96      329.00      9.54 o
   2   1  18      599.81      571.80     18.41 o
   3   1  18      274.90      291.69     14.61 o
   4   1  18       19.64       25.36     13.21 o
   5   1  18      282.04      276.32     18.67 o
   6   1  18      534.69      555.46     21.56 o
   7   1  18       74.31       70.24     12.09 o
   8   1  18       49.06       62.74     11.77 o
  -9   2  18        0.35       -5.76     20.72 o
  -8   2  18        6.62        9.74     20.43 o
  -7   2  18      234.80      229.48     27.17 o
  -6   2  18      170.69      198.31     20.23 o
  -5   2  18      199.93      204.98     12.17 o
  -4   2  18      732.00      716.59     21.06 o
  -3   2  18      507.53      498.87     16.58 o
  -2   2  18      258.69      250.47     12.54 o
  -1   2  18        4.34       13.27      5.00 o
   0   2  18        1.66        2.53      3.49 o
   1   2  18        0.09        2.57      6.12 o
   2   2  18      458.95      409.33     16.80 o
   3   2  18        0.69       -1.21     11.75 o
   4   2  18      988.55      938.07     62.51 o
   5   2  18      385.50      349.62     21.36 o
   6   2  18       70.95       76.32      9.22 o
   7   2  18       15.65       17.18     23.76 o
   8   2  18        6.96       -1.54     12.74 o
  -9   3  18        0.86       44.00     28.94 o
  -8   3  18      141.75      113.54     24.20 o
  -7   3  18       81.68       95.29     22.06 o
  -6   3  18        0.72        4.40     10.21 o
  -5   3  18        0.13        8.76      7.28 o
  -4   3  18     1241.51     1191.22     35.56 o
  -3   3  18       18.32       26.38      6.51 o
  -2   3  18      598.34      568.99     16.85 o
  -1   3  18        4.15       24.84      5.37 o
   0   3  18        8.29        9.87      5.35 o
   1   3  18      624.49      598.29     19.39 o
   2   3  18      159.10      166.76     13.18 o
   3   3  18      102.09      107.63     16.16 o
   4   3  18        1.54        0.50     11.95 o
   5   3  18      125.48       97.99     26.51 o
   6   3  18      190.40      179.44     35.90 o
   7   3  18        0.81      -11.88     12.23 o
   8   3  18        3.12        1.50     12.26 o
  -9   4  18        4.45       18.17     23.34 o
  -8   4  18       22.41       28.82     21.36 o
  -7   4  18      222.51      208.76     27.13 o
  -6   4  18      480.75      490.80     28.80 o
  -5   4  18     1308.63     1206.33     38.67 o
  -4   4  18        7.29        5.98      8.08 o
  -3   4  18      504.87      517.77     17.93 o
  -2   4  18     1680.74     1587.56     37.38 o
  -1   4  18     3862.71     3646.13     77.15 o
   0   4  18     1878.52     1868.35     44.54 o
   1   4  18       88.14      114.45      9.04 o
   2   4  18      164.85      187.71     19.71 o
   3   4  18     2318.31     2205.31     71.50 o
   4   4  18     2062.37     1909.98     78.42 o
   5   4  18      508.21      537.45     33.91 o
   6   4  18      342.21      338.31     22.30 o
   7   4  18      153.03      151.75     13.58 o
   8   4  18       59.84       60.96     13.09 o
  -9   5  18       83.47       98.08     26.84 o
  -8   5  18      372.37      410.78     37.37 o
  -7   5  18      534.41      559.08     58.33 o
  -6   5  18      160.49      204.65     18.82 o
  -5   5  18      214.37      212.10     16.11 o
  -4   5  18     1401.35     1363.03     34.20 o
  -3   5  18     1770.96     1709.61     40.04 o
  -2   5  18      712.71      682.68     27.82 o
  -1   5  18      160.62      194.23     20.76 o
   0   5  18     1429.19     1474.22     45.23 o
   1   5  18     3452.03     3388.26     75.51 o
   2   5  18     2471.38     2361.26     76.15 o
   3   5  18      158.75      207.18     20.91 o
   4   5  18      383.88      435.78     25.69 o
   5   5  18      361.73      371.16     29.72 o
   6   5  18      636.85      634.35     40.40 o
   7   5  18       44.14       40.86     15.82 o
   8   5  18        0.84      -10.86     10.86 o
  -9   6  18        1.05       51.12     24.61 o
  -8   6  18        6.74       12.48     21.71 o
  -7   6  18      340.65      347.71     34.21 o
  -6   6  18      869.46      852.32     52.35 o
  -5   6  18       14.72       29.62     11.84 o
  -4   6  18      224.14      220.07     15.99 o
  -3   6  18       17.23       29.41      9.50 o
  -2   6  18      223.94      227.27     11.77 o
  -1   6  18      410.64      430.73     21.95 o
   0   6  18      222.29      192.18      9.17 o
   1   6  18     1125.65     1059.16     28.22 o
   2   6  18     1333.36     1255.83     46.99 o
   3   6  18       59.46       78.42     15.32 o
   4   6  18     1904.14     1773.13     62.12 o
   5   6  18       83.17       67.58     16.56 o
   6   6  18       82.90       95.90     27.58 o
   7   6  18       61.31       39.84     42.96 o
  -9   7  18       18.31        1.81     32.56 o
  -8   7  18       18.69       36.43     22.36 o
  -7   7  18       36.37       62.15     22.92 o
  -6   7  18        0.92       10.02     12.66 o
  -5   7  18      196.38      208.83     18.65 o
  -4   7  18        2.82       -4.94     10.59 o
  -3   7  18        2.70        4.61      7.64 o
  -2   7  18      193.21      184.73     12.34 o
  -1   7  18      307.76      296.99     13.94 o
   0   7  18       20.23       14.59      7.41 o
   1   7  18        3.48       -7.74      7.74 o
   2   7  18       30.36       47.19     13.63 o
   3   7  18       62.06       67.55     15.74 o
   4   7  18       74.93      103.28     19.01 o
   5   7  18       51.03       81.17     24.99 o
   6   7  18        1.45       -1.69     19.66 o
   7   7  18        2.04       15.59     22.91 o
  -8   8  18        6.49       42.90     23.92 o
  -7   8  18       15.45       20.96     20.43 o
  -6   8  18      279.34      249.00     38.73 o
  -5   8  18      167.76      172.60     25.97 o
  -4   8  18      174.24      162.33     19.72 o
  -3   8  18        3.72        7.31     11.92 o
  -2   8  18        6.47        1.64      7.51 o
  -1   8  18      408.69      354.43     14.78 o
   0   8  18      221.67      241.05     18.87 o
   1   8  18       18.14       25.06     10.29 o
   2   8  18      215.23      228.40     40.62 o
   3   8  18       25.52       18.57     16.94 o
   4   8  18      425.21      474.63     30.00 o
   5   8  18       10.63        6.85     23.11 o
   6   8  18        0.45        3.56     20.05 o
   7   8  18        0.85        6.33     23.06 o
  -8   9  18        9.28       -3.62     24.94 o
  -7   9  18      141.13      209.69     31.01 o
  -6   9  18      140.31      150.21     18.58 o
  -5   9  18       27.97       14.68     27.02 o
  -4   9  18       51.22       56.56     13.54 o
  -3   9  18      530.51      591.03     54.89 o
  -2   9  18       17.83       40.66     12.45 o
  -1   9  18      539.59      542.73     21.27 o
   0   9  18      359.89      380.26     16.52 o
   1   9  18      911.64      960.19     36.29 o
   2   9  18      653.49      658.36     34.39 o
   3   9  18        1.67        3.03     15.15 o
   4   9  18       77.43       76.90     29.00 o
   5   9  18      232.10      276.07     48.44 o
   6   9  18      286.49      331.96     34.51 o
  -7  10  18       19.68       34.90     32.11 o
  -6  10  18      357.83      393.19     27.53 o
  -5  10  18      455.24      474.61     28.83 o
  -4  10  18        9.39       12.99     23.53 o
  -3  10  18       78.14       94.92     15.27 o
  -2  10  18       66.30       44.89     13.26 o
  -1  10  18     1191.89     1166.73     41.87 o
   0  10  18      126.42      140.37     11.99 o
   1  10  18       67.73       89.13     10.43 o
   2  10  18      166.89      179.05     21.29 o
   3  10  18      147.44      184.15     21.42 o
   4  10  18      651.22      669.74     39.32 o
   5  10  18       68.65      114.77     20.52 o
   6  10  18       23.88       39.12     22.33 o
  -7  11  18       19.37       58.08     26.13 o
  -6  11  18        0.13      -14.28     14.28 o
  -5  11  18        2.68       -5.57     13.82 o
  -4  11  18      290.54      296.78     23.14 o
  -3  11  18        9.23        3.54     18.99 o
  -2  11  18       90.78      101.40     20.28 o
  -1  11  18        0.75       12.34     11.32 o
   0  11  18        3.81        6.92     11.88 o
   1  11  18      234.28      296.72     50.65 o
   2  11  18      300.27      339.11     33.46 o
   3  11  18       29.51       32.99     19.15 o
   4  11  18        1.70        6.38     18.95 o
   5  11  18       33.82       22.86     22.61 o
  -6  12  18        0.47       -1.19     16.24 o
  -5  12  18        0.75       -7.27     14.89 o
  -4  12  18        6.43      -10.02     14.17 o
  -3  12  18        4.83       -2.92     15.34 o
  -2  12  18        0.40        1.85     15.76 o
  -1  12  18        1.39        5.52     13.41 o
   0  12  18       12.12       23.02     25.32 o
   1  12  18       19.60        9.28     12.62 o
   2  12  18       32.41       31.36     26.23 o
   3  12  18        0.67       13.90     10.49 o
   4  12  18        8.71      -12.66     37.08 o
   5  12  18       28.52       27.13     44.31 o
  -5  13  18        3.34       -8.78     16.35 o
  -4  13  18        9.89       14.52     16.04 o
  -3  13  18      288.65      320.60     28.41 o
  -2  13  18       47.79       91.64     17.31 o
  -1  13  18       46.42        6.32     15.52 o
   0  13  18      159.56      159.74     35.27 o
   1  13  18       86.99       97.22     37.53 o
   2  13  18       56.78       49.91     33.46 o
   3  13  18       20.24       -4.97     33.46 o
   4  13  18        3.56       11.40     22.61 o
  -4  14  18       29.58       30.42     17.67 o
  -3  14  18        8.04       31.37     19.90 o
  -2  14  18      126.46      151.92     20.24 o
  -1  14  18      240.26      252.94     26.86 o
   0  14  18      146.77      188.18     23.01 o
   1  14  18        2.55        5.08     14.49 o
   2  14  18       20.06      -14.96     14.96 o
   3  14  18       25.94       -0.12     16.28 o
  -2  15  18       12.37        0.57     19.44 o
  -1  15  18        2.62       -5.52     17.46 o
   0  15  18       33.45       51.31     23.51 o
   1  15  18      112.06      122.61     20.71 o
  -9   1  19        1.36        6.74     33.46 o
  -8   1  19        2.76       10.90     19.43 o
  -7   1  19       79.12       68.73     20.46 o
  -6   1  19       39.87       37.68      8.93 o
  -5   1  19        0.76       -1.70      7.75 o
  -4   1  19      161.76      136.00      9.89 o
  -3   1  19       49.70       43.42      6.89 o
  -2   1  19      298.17      262.06     11.42 o
  -1   1  19      280.11      265.15     11.19 o
   0   1  19      251.91      306.66     12.81 o
   1   1  19      915.45      979.17     21.27 o
   2   1  19      738.65      740.27     27.44 o
   3   1  19        9.13        3.24      8.64 o
   4   1  19      294.97      314.97     18.60 o
   5   1  19       64.43       63.38      8.46 o
   6   1  19      183.86      146.46     18.93 o
   7   1  19      171.10      171.39     15.24 o
   8   1  19        0.71       -6.66     11.84 o
  -9   2  19      192.41      252.79     31.96 o
  -8   2  19      121.04      228.31     61.95 o
  -7   2  19      260.05      309.29     30.75 o
  -6   2  19      285.56      217.28     35.64 o
  -5   2  19      708.95      669.65     21.23 o
  -4   2  19     1687.04     1694.95     40.50 o
  -3   2  19      745.50      713.44     20.42 o
  -2   2  19       21.21       51.63     11.31 o
  -1   2  19     2432.57     2413.94     52.89 o
   0   2  19     1953.99     1915.70     38.23 o
   1   2  19     1407.44     1260.34     46.99 o
   2   2  19      103.28      108.69      9.02 o
   3   2  19      218.02      240.47     30.67 o
   4   2  19      543.63      543.20     26.23 o
   5   2  19      929.55      843.27     35.08 o
   6   2  19      100.10      118.48     10.59 o
   7   2  19        2.57       -6.80     10.31 o
   8   2  19       64.86       47.65     14.30 o
  -9   3  19       16.22       50.13     24.47 o
  -8   3  19       77.55       67.75     23.34 o
  -7   3  19      223.10      252.18     29.40 o
  -6   3  19      357.10      398.27     23.50 o
  -5   3  19      102.08      130.66     10.61 o
  -4   3  19       49.57       41.10      8.76 o
  -3   3  19     1137.64     1111.03     28.67 o
  -2   3  19     1729.58     1483.93     34.83 o
  -1   3  19     1827.86     1703.19     52.41 o
   0   3  19      179.46      190.34      7.63 o
   1   3  19      214.17      193.84     24.66 o
   2   3  19     1278.65     1168.90     39.78 o
   3   3  19        8.07        1.42     18.99 o
   4   3  19      601.63      614.36     28.67 o
   5   3  19      433.17      414.58     29.99 o
   6   3  19      267.68      267.68     23.87 o
   7   3  19      246.50      229.59     24.11 o
   8   3  19       27.72       18.31     13.13 o
  -9   4  19      113.83      167.20     33.46 o
  -8   4  19       44.30       48.47     26.68 o
  -7   4  19        0.48       14.83     19.31 o
  -6   4  19      110.71      139.86     14.85 o
  -5   4  19      187.00      184.52     12.66 o
  -4   4  19       42.18       44.86      8.28 o
  -3   4  19     2793.00     2615.43     58.10 o
  -2   4  19      150.70      150.35      9.43 o
  -1   4  19      561.73      641.49     18.81 o
   0   4  19     1976.76     1986.87     43.07 o
   1   4  19      980.41      917.09     26.56 o
   2   4  19        0.27        8.14     13.43 o
   3   4  19      348.88      381.94     24.37 o
   4   4  19       17.86       49.71     16.01 o
   5   4  19       44.94       43.41     28.94 o
   6   4  19       45.30       50.77     14.79 o
   7   4  19        2.69       -4.50      7.92 o
   8   4  19      105.92      105.73     14.19 o
  -9   5  19        0.56       86.38     26.23 o
  -8   5  19       10.01       54.90     28.49 o
  -7   5  19      139.38      130.02     35.27 o
  -6   5  19      360.47      354.59     23.76 o
  -5   5  19       44.29       50.85     11.49 o
  -4   5  19       16.67       27.03      7.97 o
  -3   5  19        0.62       -3.25      6.35 o
  -2   5  19      114.44      117.72     10.45 o
  -1   5  19     1762.06     1637.23     38.06 o
   0   5  19      170.50      174.09     15.03 o
   1   5  19       10.25       30.16      7.28 o
   2   5  19     1013.24     1027.12     40.48 o
   3   5  19      415.87      375.41     35.62 o
   4   5  19     1016.90      990.59     40.20 o
   5   5  19        6.28       -1.56     16.01 o
   6   5  19       84.41       85.87     21.63 o
   7   5  19       31.58       -8.62     15.30 o
  -9   6  19       70.18      111.51     28.69 o
  -8   6  19      135.60      133.41     26.49 o
  -7   6  19       73.52      115.54     24.20 o
  -6   6  19      153.50      126.37     16.09 o
  -5   6  19      282.99      218.83     18.19 o
  -4   6  19      673.70      653.50     27.28 o
  -3   6  19       81.36       87.59      9.62 o
  -2   6  19      140.84      126.82     11.29 o
  -1   6  19       12.06        9.02      6.22 o
   0   6  19     1114.41     1063.94     26.79 o
   1   6  19     1102.78      994.13     29.36 o
   2   6  19        0.78       13.79     12.48 o
   3   6  19        4.98       10.42     13.57 o
   4   6  19      114.96      102.36     16.83 o
   5   6  19      149.81      170.26     20.44 o
   6   6  19      114.49       98.21     23.61 o
   7   6  19       47.55       82.93     17.35 o
  -8   7  19        1.62      -18.29     25.77 o
  -7   7  19      437.58      560.48     52.45 o
  -6   7  19     1166.02     1253.87     47.05 o
  -5   7  19      563.85      630.46     30.41 o
  -4   7  19      412.72      420.20     23.79 o
  -3   7  19      714.07      749.91     24.51 o
  -2   7  19      223.64      232.21     12.40 o
  -1   7  19     1091.45      991.43     31.09 o
   0   7  19      153.20      163.56     11.51 o
   1   7  19      211.21      214.20     23.37 o
   2   7  19      407.29      374.04     25.08 o
   3   7  19     1269.79     1150.84     45.62 o
   4   7  19      279.39      295.74     24.10 o
   5   7  19       42.81       48.61     16.85 o
   6   7  19      404.75      433.47     49.74 o
   7   7  19       50.23       31.08     36.18 o
  -8   8  19      102.59      140.91     29.73 o
  -7   8  19       18.97       31.01     23.34 o
  -6   8  19       23.79       23.36     14.11 o
  -5   8  19      198.37      185.69     20.82 o
  -4   8  19       41.06       41.36     13.15 o
  -3   8  19      264.52      256.08     18.76 o
  -2   8  19      122.60      111.46     11.15 o
  -1   8  19       28.31       38.00      8.30 o
   0   8  19      885.05      851.87     26.16 o
   1   8  19      786.00      752.82     34.09 o
   2   8  19       17.00       13.91     14.28 o
   3   8  19       69.22       53.55     16.15 o
   4   8  19      324.25      325.99     29.32 o
   5   8  19      305.76      380.69     28.72 o
   6   8  19      103.18      120.46     24.73 o
   7   8  19       13.50       28.41     23.82 o
  -8   9  19        3.45        6.10     60.59 o
  -7   9  19       50.32       55.80     24.56 o
  -6   9  19       71.43       70.78     16.68 o
  -5   9  19        5.26       24.85     13.24 o
  -4   9  19        0.51        8.53     12.07 o
  -3   9  19      116.42      110.86     14.62 o
  -2   9  19        3.02        5.47     11.05 o
  -1   9  19      125.63      125.35     11.36 o
   0   9  19        1.58        1.20      7.24 o
   1   9  19      132.01      166.54     15.01 o
   2   9  19      256.15      273.33     31.93 o
   3   9  19       10.45       12.95     15.20 o
   4   9  19      214.24      201.96     22.92 o
   5   9  19       10.07       13.36     37.68 o
   6   9  19       10.10       13.82     23.06 o
  -7  10  19        0.06        3.67     23.34 o
  -6  10  19        4.25        1.07     14.86 o
  -5  10  19       48.19       67.70     24.06 o
  -4  10  19       13.10       14.58     12.88 o
  -3  10  19      276.78      313.81     21.76 o
  -2  10  19        1.55       11.59     12.56 o
  -1  10  19        3.41       -2.30     16.74 o
   0  10  19      625.09      581.22     27.85 o
   1  10  19        3.10       -1.49      9.62 o
   2  10  19        0.39        1.35     14.60 o
   3  10  19        3.22       -2.87     15.54 o
   4  10  19      137.61      139.56     21.69 o
   5  10  19       21.22       25.55     18.10 o
   6  10  19       49.23       94.03     25.44 o
  -7  11  19       43.53       55.17     37.08 o
  -6  11  19      168.47      202.24     22.71 o
  -5  11  19       63.59       56.70     17.28 o
  -4  11  19       11.88       23.37     18.30 o
  -3  11  19      178.08      166.80     18.42 o
  -2  11  19      377.65      413.06     28.22 o
  -1  11  19      110.34      132.88     15.92 o
   0  11  19        0.99        2.37     11.88 o
   1  11  19      234.54      256.58     44.77 o
   2  11  19      454.94      472.23     25.63 o
   3  11  19      174.25      228.32     60.14 o
   4  11  19       23.98       22.09     19.96 o
   5  11  19        2.27      -12.45     35.72 o
  -6  12  19       15.28       15.36     23.88 o
  -5  12  19      125.74       96.45     19.38 o
  -4  12  19      244.71      228.48     22.16 o
  -3  12  19       46.71       32.56     39.34 o
  -2  12  19        0.22       -3.79     13.38 o
  -1  12  19       19.39       18.60     13.76 o
   0  12  19      477.94      469.55     37.98 o
   1  12  19       69.57       69.58     16.73 o
   2  12  19      151.48      171.44     20.80 o
   3  12  19      211.26      228.00     19.44 o
   4  12  19       38.32       65.12     45.22 o
  -5  13  19       37.48       33.13     18.39 o
  -4  13  19      109.60      118.74     20.27 o
  -3  13  19       21.41       18.18     16.85 o
  -2  13  19       38.27       49.17     18.99 o
  -1  13  19       49.47       30.65     16.64 o
   0  13  19        0.09      -10.63     18.99 o
   1  13  19       17.59       18.86     15.02 o
   2  13  19      117.92      105.17     16.88 o
   3  13  19        4.14       -7.49     12.13 o
  -4  14  19       10.45        6.41     21.34 o
  -3  14  19       15.12       20.98     28.94 o
  -2  14  19        5.88        0.30     15.44 o
  -1  14  19        1.85      -33.91     33.91 o
   0  14  19        0.24       -7.88     15.78 o
   1  14  19       62.67       35.77     26.68 o
   2  14  19        1.86        1.97     15.37 o
  -1  15  19       76.66       95.74     22.07 o
   0  15  19        0.06       -4.52     18.99 o
  -9   0  20        3.82      -14.47     29.84 o
  -8   0  20      224.09      151.03     37.98 o
  -7   0  20       25.65        4.52     24.42 o
  -6   0  20       27.65        7.90     23.97 o
  -5   0  20       53.65       43.54     12.19 o
  -4   0  20     1155.57     1121.56     41.32 o
  -3   0  20      356.70      314.02     21.06 o
  -2   0  20      105.40      103.44     11.69 o
  -1   0  20       21.48       39.13     14.65 o
   0   0  20      357.39      308.98     19.54 o
   1   0  20     1586.49     1536.71     49.37 o
   2   0  20     3087.12     2891.09    114.53 o
   3   0  20      493.10      446.37     24.51 o
   4   0  20       55.64       78.41     20.35 o
   5   0  20     1206.72     1285.81     90.44 o
   6   0  20      555.33      571.84     45.67 o
   7   0  20      175.12      135.39     20.58 o
   8   0  20        2.16      -18.51     19.05 o
  -9   1  20       81.49      121.93     27.81 o
  -8   1  20       22.78       10.66     20.72 o
  -7   1  20       22.78       53.91     19.79 o
  -6   1  20      486.97      452.29     32.10 o
  -5   1  20      167.24      202.32     12.37 o
  -4   1  20      328.08      398.51     15.91 o
  -3   1  20       68.05       75.32      9.44 o
  -2   1  20     2203.59     2266.08     63.07 o
  -1   1  20     1723.60     1611.13     36.94 o
   0   1  20     1577.53     1516.15     34.57 o
   1   1  20      836.33      834.87     21.43 o
   2   1  20      131.27      138.07      9.84 o
   3   1  20      975.99     1025.87     57.57 o
   4   1  20     2051.84     1995.27     66.16 o
   5   1  20      137.59      154.50     11.19 o
   6   1  20      152.86      183.84     11.02 o
   7   1  20      144.80      172.47     13.85 o
   8   1  20      139.23      164.83     17.17 o
  -9   2  20        0.29       28.09     21.42 o
  -8   2  20       83.73       94.56     23.97 o
  -7   2  20       64.24       83.33     23.06 o
  -6   2  20        0.16        6.59     10.16 o
  -5   2  20        7.38       16.85      7.78 o
  -4   2  20      107.94      120.20      9.99 o
  -3   2  20      996.72      900.81     24.50 o
  -2   2  20      416.21      435.24     15.35 o
  -1   2  20        0.30        8.52      5.64 o
   0   2  20       23.54       46.15      6.15 o
   1   2  20      467.54      450.87     15.24 o
   2   2  20      102.26      105.05     17.92 o
   3   2  20      363.50      359.13     19.82 o
   4   2  20      125.61      130.16     14.69 o
   5   2  20        7.20        4.28     13.20 o
   6   2  20       87.50       92.84     12.14 o
   7   2  20       53.62       50.78     12.12 o
   8   2  20        9.80       20.46     10.88 o
  -9   3  20        4.55       16.50     23.64 o
  -8   3  20       35.76       45.22     21.74 o
  -7   3  20       14.83       28.82     20.78 o
  -6   3  20      121.78       86.00     13.45 o
  -5   3  20      170.52      164.33     11.90 o
  -4   3  20      230.47      236.42     12.75 o
  -3   3  20       11.72       12.62      6.67 o
  -2   3  20      278.41      247.78     19.55 o
  -1   3  20      515.47      523.63     16.61 o
   0   3  20      413.60      378.63     13.20 o
   1   3  20        0.21       12.70      7.33 o
   2   3  20      262.64      267.73     17.27 o
   3   3  20      277.98      263.63     22.19 o
   4   3  20        1.72      -14.08     14.08 o
   5   3  20      368.01      324.98     46.33 o
   6   3  20       16.51       12.86     19.99 o
   7   3  20        8.90       -9.57     10.01 o
   8   3  20        4.83       -2.56     12.73 o
  -9   4  20        3.67       22.61     27.13 o
  -8   4  20       52.75       62.89     23.34 o
  -7   4  20      185.35      182.49     25.89 o
  -6   4  20      117.00      157.46     15.90 o
  -5   4  20       65.52       62.87      9.73 o
  -4   4  20     1308.86     1255.05     32.59 o
  -3   4  20      529.90      567.44     28.05 o
  -2   4  20      864.04      804.68     22.42 o
  -1   4  20     1337.11     1248.42     39.20 o
   0   4  20      524.29      553.21     22.76 o
   1   4  20     1160.22     1087.25     30.56 o
   2   4  20      728.58      712.07     32.18 o
   3   4  20       18.85       10.08     12.84 o
   4   4  20        2.61       10.47     15.10 o
   5   4  20      765.28      740.30     40.94 o
   6   4  20      472.05      460.54     26.81 o
   7   4  20       23.52       23.74     17.30 o
  -9   5  20      230.87      247.40     35.72 o
  -8   5  20       60.25      161.12     33.91 o
  -7   5  20        1.71       29.28     21.36 o
  -6   5  20      116.05      123.45     16.35 o
  -5   5  20      564.90      611.92     26.66 o
  -4   5  20      284.71      300.19     16.85 o
  -3   5  20      166.60      181.18     11.48 o
  -2   5  20     2146.31     2070.32     47.61 o
  -1   5  20     1258.16     1244.00     30.72 o
   0   5  20     2658.25     2652.52     71.80 o
   1   5  20     1771.32     1712.30     54.41 o
   2   5  20      202.67      171.28     17.10 o
   3   5  20       10.96       24.87     13.30 o
   4   5  20     1604.74     1587.80     57.38 o
   5   5  20        2.78        9.35     24.87 o
   6   5  20        0.62       -0.18     19.30 o
   7   5  20       75.29       49.53     18.11 o
  -8   6  20        2.28        8.90     42.05 o
  -7   6  20       12.19       30.43     21.71 o
  -6   6  20       83.88       78.37     15.14 o
  -5   6  20      321.97      307.87     19.68 o
  -4   6  20       54.29       50.77     12.02 o
  -3   6  20      703.77      679.57     22.00 o
  -2   6  20      148.66      154.29     10.61 o
  -1   6  20      226.13      215.77     14.09 o
   0   6  20        2.56       -5.13      5.13 o
   1   6  20      116.34      120.15     12.91 o
   2   6  20       29.17       27.21     13.27 o
   3   6  20      161.33      193.05     29.73 o
   4   6  20        2.72       12.34     14.35 o
   5   6  20      163.36      145.07     36.63 o
   6   6  20      107.77      141.78     25.94 o
   7   6  20        1.21       -5.67     15.73 o
  -8   7  20        5.61       42.48     25.21 o
  -7   7  20        1.85       13.51     23.51 o
  -6   7  20        0.06        3.69     13.32 o
  -5   7  20       88.13      103.68     20.60 o
  -4   7  20       27.96       36.83     11.39 o
  -3   7  20       92.50      100.08     10.46 o
  -2   7  20      104.82      115.80     10.04 o
  -1   7  20        7.68       -0.70      6.86 o
   0   7  20       24.80       43.86      7.18 o
   1   7  20      271.14      242.92     27.67 o
   2   7  20      184.98      192.58     19.60 o
   3   7  20       41.49       40.83     15.30 o
   4   7  20      431.69      382.50     29.40 o
   5   7  20        5.69       19.82     20.06 o
   6   7  20       53.17       46.99     21.67 o
   7   7  20       17.12       62.17     24.53 o
  -8   8  20        3.90       35.10     25.21 o
  -7   8  20      168.38      199.92     30.06 o
  -6   8  20        2.38        4.66     13.73 o
  -5   8  20       82.60       69.56     14.48 o
  -4   8  20      184.90      172.94     17.44 o
  -3   8  20      153.83      182.93     23.08 o
  -2   8  20      518.59      509.16     18.70 o
  -1   8  20      380.64      390.09     16.98 o
   0   8  20       63.22       89.64      8.66 o
   1   8  20      293.91      290.94     19.38 o
   2   8  20       64.83       66.84     21.12 o
   3   8  20        1.90       14.32     19.36 o
   4   8  20       28.60       24.46     16.26 o
   5   8  20       30.42       39.82     21.95 o
   6   8  20      150.19      135.53     26.64 o
  -7   9  20       25.01      -14.64     34.82 o
  -6   9  20      121.91      141.62     18.95 o
  -5   9  20      180.00      218.78     20.41 o
  -4   9  20       71.53       69.42     14.12 o
  -3   9  20      139.88      132.28     18.82 o
  -2   9  20      508.30      498.57     28.11 o
  -1   9  20      765.74      747.32     28.37 o
   0   9  20      737.05      699.12     29.12 o
   1   9  20       89.01       92.66      8.56 o
   2   9  20      262.84      248.43     24.10 o
   3   9  20      273.94      357.52     26.69 o
   4   9  20      192.62      196.88     38.31 o
   5   9  20        1.26       -3.53     17.43 o
   6   9  20       30.44       46.03     23.29 o
  -7  10  20      128.22      158.66     30.97 o
  -6  10  20       16.09       30.86     16.54 o
  -5  10  20       10.25       11.55     19.23 o
  -4  10  20     1083.99     1095.80     43.52 o
  -3  10  20      270.40      314.65     22.27 o
  -2  10  20      438.21      454.89     87.73 o
  -1  10  20      162.55      179.42     24.17 o
   0  10  20      469.71      481.49     23.41 o
   1  10  20     1017.05     1097.39     35.47 o
   2  10  20      389.97      394.55     35.01 o
   3  10  20        7.44       34.67     16.95 o
   4  10  20       11.38       29.21     17.61 o
   5  10  20      121.08       99.49     21.92 o
  -6  11  20       38.64       49.76     17.32 o
  -5  11  20        0.91        0.59     15.05 o
  -4  11  20      116.95      150.51     18.73 o
  -3  11  20       12.47       18.21     13.72 o
  -2  11  20      122.64      119.68     17.80 o
  -1  11  20       39.27       41.14     12.63 o
   0  11  20      204.26      203.14     20.30 o
   1  11  20        0.08        0.85     11.18 o
   2  11  20        0.83       13.05     12.27 o
   3  11  20      226.93      283.89     29.26 o
   4  11  20       13.37       20.83     20.47 o
   5  11  20       73.24       71.89     23.83 o
  -6  12  20        2.12       62.40     40.70 o
  -5  12  20        0.71        8.92     15.81 o
  -4  12  20        0.18       17.44     15.31 o
  -3  12  20       43.46       41.32     15.63 o
  -2  12  20        6.15        1.64     14.08 o
  -1  12  20        8.43       24.30     15.59 o
   0  12  20      131.46      130.56     18.99 o
   1  12  20      124.61      138.34     19.44 o
   2  12  20        4.64        5.64     25.77 o
   3  12  20      219.50      257.07     23.97 o
   4  12  20        2.85        6.33     44.31 o
  -5  13  20       60.39       37.08     39.79 o
  -4  13  20        1.18       -7.67     15.35 o
  -3  13  20       11.36       -4.43     15.05 o
  -2  13  20        3.06       -9.50     14.39 o
  -1  13  20       57.43       89.70     46.58 o
   0  13  20       36.06       22.93     16.02 o
   1  13  20       47.64       54.65     15.88 o
   2  13  20       39.02       43.42     14.59 o
   3  13  20       82.06       83.79     15.47 o
  -3  14  20       59.72       97.72     28.04 o
  -2  14  20       77.68       77.78     22.61 o
  -1  14  20       14.37      -18.99     18.99 o
   0  14  20      112.01       89.09     24.87 o
   1  14  20      107.54       78.15     24.87 o
   2  14  20      153.56      171.98     20.65 o
  -9   1  21       15.16       29.75     23.64 o
  -8   1  21       24.62       33.72     22.36 o
  -7   1  21       62.15       88.79     22.00 o
  -6   1  21      101.95       98.87     11.51 o
  -5   1  21       56.42       63.10      8.95 o
  -4   1  21      650.03      610.37     20.76 o
  -3   1  21       99.88      103.94     10.24 o
  -2   1  21       25.38       30.44      6.40 o
  -1   1  21       70.70       82.65     12.40 o
   0   1  21      791.17      711.34     30.93 o
   1   1  21      845.00      816.69     21.32 o
   2   1  21       82.01       93.99      8.28 o
   3   1  21       42.73       34.48      9.54 o
   4   1  21       44.10       35.82      7.29 o
   5   1  21      600.69      630.45     22.82 o
   6   1  21       84.82       97.17      9.85 o
   7   1  21        6.67       10.56     14.44 o
   8   1  21       10.79       17.02     14.04 o
  -9   2  21       13.68       31.02     45.22 o
  -8   2  21       20.14        6.77     21.07 o
  -7   2  21      222.20      274.48     29.97 o
  -6   2  21      841.27      822.85     36.41 o
  -5   2  21      399.27      441.14     18.33 o
  -4   2  21       47.20       48.99     10.18 o
  -3   2  21      448.24      383.47     15.27 o
  -2   2  21     3881.46     3669.24     78.63 o
  -1   2  21     2963.73     2820.54     63.43 o
   0   2  21      282.91      308.75     15.68 o
   1   2  21     1990.31     1924.10     42.82 o
   2   2  21      176.86      155.21     12.31 o
   3   2  21     1625.62     1531.92     73.10 o
   4   2  21      845.62      783.41     33.02 o
   5   2  21       26.54       52.31     14.39 o
   6   2  21      225.03      271.35     15.13 o
   7   2  21      213.49      240.46     16.82 o
  -9   3  21       93.67       72.33     25.48 o
  -8   3  21       66.51       49.96     22.06 o
  -7   3  21       62.31       78.91     22.27 o
  -6   3  21       21.10       13.58     11.25 o
  -5   3  21      832.90      805.92     29.67 o
  -4   3  21      942.76      975.08     27.09 o
  -3   3  21     1596.44     1534.74     37.17 o
  -2   3  21       72.74       79.67      8.06 o
  -1   3  21      610.69      616.22     18.78 o
   0   3  21     2344.96     2333.54     51.53 o
   1   3  21      934.35      833.56     25.53 o
   2   3  21       55.21       70.68     13.67 o
   3   3  21        2.08        8.91     13.48 o
   4   3  21      417.32      414.08     29.30 o
   5   3  21     1410.04     1380.35     71.14 o
   6   3  21      356.91      332.71     33.28 o
   7   3  21       47.20       53.14     13.58 o
  -9   4  21        1.32       -0.19     24.20 o
  -8   4  21        5.14       21.03     22.36 o
  -7   4  21        3.23       36.29     24.42 o
  -6   4  21      149.31      125.05     24.15 o
  -5   4  21        8.50       -5.70      8.22 o
  -4   4  21       67.49       61.48     10.18 o
  -3   4  21      113.95       92.78      9.25 o
  -2   4  21     1410.75     1341.09     33.11 o
  -1   4  21      339.16      316.52     13.09 o
   0   4  21      148.01      177.83     12.24 o
   1   4  21       60.65       90.48     12.01 o
   2   4  21        9.04       13.27     27.58 o
   3   4  21      141.15      170.69     17.24 o
   4   4  21      983.33      942.33     47.33 o
   5   4  21      153.89      146.51     22.57 o
   6   4  21        7.10        6.05     15.07 o
   7   4  21       66.85       56.83     18.61 o
  -9   5  21       45.90       99.35     46.12 o
  -8   5  21        7.21       -6.33     24.42 o
  -7   5  21       30.09       30.41     24.87 o
  -6   5  21       53.49       36.80     13.66 o
  -5   5  21       11.17      -10.38     10.38 o
  -4   5  21      160.15      170.13     12.62 o
  -3   5  21     1087.14     1044.52     34.99 o
  -2   5  21       26.88       48.30      7.72 o
  -1   5  21        0.49        5.48      6.16 o
   0   5  21      152.25      159.94      9.36 o
   1   5  21        8.16       11.46      9.92 o
   2   5  21      609.49      574.94     29.64 o
   3   5  21      405.62      339.04     29.87 o
   4   5  21       66.81       62.23     15.34 o
   5   5  21       92.98       92.39     20.94 o
   6   5  21        3.88       46.59     19.87 o
   7   5  21       10.24        2.80     16.55 o
  -8   6  21        3.60       -1.83     24.87 o
  -7   6  21       95.35      131.14     27.50 o
  -6   6  21      126.14      135.50     17.65 o
  -5   6  21       84.76       84.33     13.59 o
  -4   6  21        6.80        9.25      8.23 o
  -3   6  21      225.39      255.83     13.74 o
  -2   6  21       63.00       56.26      8.28 o
  -1   6  21      449.86      462.59     16.48 o
   0   6  21       15.01       10.74      6.30 o
   1   6  21      150.60      170.98     14.63 o
   2   6  21     1599.23     1523.98     55.43 o
   3   6  21      404.53      401.33     26.44 o
   4   6  21       12.74       22.17     23.55 o
   5   6  21       52.64       39.92     20.36 o
   6   6  21       62.33       73.44     34.82 o
   7   6  21      127.34      139.32     53.81 o
  -8   7  21       40.25       62.69     26.20 o
  -7   7  21       18.85       63.52     24.72 o
  -6   7  21       32.89        9.74     13.15 o
  -5   7  21      305.61      280.45     21.36 o
  -4   7  21      447.78      367.30     21.57 o
  -3   7  21       25.15       35.47      8.93 o
  -2   7  21      170.80      189.27     15.14 o
  -1   7  21       42.54       40.24      8.55 o
   0   7  21     2282.11     2214.95     54.80 o
   1   7  21      465.71      465.97     29.85 o
   2   7  21        6.83        7.54     13.58 o
   3   7  21        9.60       14.26     14.94 o
   4   7  21       73.81      108.02     18.57 o
   5   7  21      390.34      405.86     34.51 o
   6   7  21      137.26      161.77     26.75 o
  -8   8  21        7.10       12.55     24.28 o
  -7   8  21      260.82      215.41     36.63 o
  -6   8  21       68.45       75.31     16.47 o
  -5   8  21       94.82       80.47     15.32 o
  -4   8  21      200.93      184.77     18.27 o
  -3   8  21      176.28      187.24     15.77 o
  -2   8  21      385.11      384.83     17.40 o
  -1   8  21      311.56      305.94     15.37 o
   0   8  21      206.67      167.06     10.69 o
   1   8  21       39.36       67.54     13.07 o
   2   8  21      339.08      317.24     19.79 o
   3   8  21      702.82      688.78     35.81 o
   4   8  21       92.30      136.15     20.37 o
   5   8  21       14.74        6.28     23.44 o
   6   8  21       28.82       34.95     22.39 o
  -7   9  21        1.55       13.76     24.20 o
  -6   9  21        3.77        2.49     14.57 o
  -5   9  21       48.92       28.63     14.60 o
  -4   9  21       61.25       53.76     14.69 o
  -3   9  21        5.12       -3.50     10.97 o
  -2   9  21       44.06       27.86     11.63 o
  -1   9  21       28.81       36.48      9.83 o
   0   9  21      352.34      394.85     28.98 o
   1   9  21      127.97      126.94      9.51 o
   2   9  21        4.43       -4.27     11.80 o
   3   9  21       23.24       23.69     15.52 o
   4   9  21        7.09      -13.60     16.13 o
   5   9  21       50.92       75.00     26.23 o
   6   9  21       13.82       37.98     36.63 o
  -7  10  21        1.52       45.94     26.84 o
  -6  10  21       56.93       75.51     18.25 o
  -5  10  21        0.96        3.64     14.26 o
  -4  10  21       40.83       76.42     20.36 o
  -3  10  21       34.25       37.82     14.02 o
  -2  10  21       59.59       59.84     15.34 o
  -1  10  21       10.19       20.17     13.26 o
   0  10  21       44.71       24.85     11.41 o
   1  10  21        4.05       -3.75     12.57 o
   2  10  21       74.63       80.62     18.96 o
   3  10  21       59.97       62.30     21.72 o
   4  10  21      122.50      134.19     40.80 o
   5  10  21       15.67       26.78     19.53 o
  -6  11  21        5.14       -6.61     16.37 o
  -5  11  21      183.25      176.79     21.56 o
  -4  11  21      361.32      354.69     26.30 o
  -3  11  21      156.90      183.55     19.63 o
  -2  11  21        3.71       12.55     29.84 o
  -1  11  21      192.27      202.06     21.67 o
   0  11  21      764.30      693.80     36.53 o
   1  11  21      391.15      422.84     26.85 o
   2  11  21       58.19       61.57     12.81 o
   3  11  21       14.23       22.43     19.33 o
   4  11  21       80.31      107.48     47.48 o
  -5  12  21       34.73       33.74     17.44 o
  -4  12  21       14.76       42.23     18.61 o
  -3  12  21      139.55      138.13     18.72 o
  -2  12  21      118.60      155.11     20.91 o
  -1  12  21      239.89      224.79     24.01 o
   0  12  21       45.25       67.14     21.71 o
   1  12  21       90.66      125.50     17.78 o
   2  12  21      219.71       85.92     45.22 o
   3  12  21      219.64      179.07     53.36 o
   4  12  21      117.54      162.79     51.55 o
  -4  13  21      121.55      125.18     36.33 o
  -3  13  21        4.18       -3.19     15.50 o
  -2  13  21       20.45       25.48     16.98 o
  -1  13  21        0.48       -8.26     15.72 o
   0  13  21       87.91       77.71     20.35 o
   1  13  21       86.96       91.67     71.45 o
   2  13  21        1.08       -2.04     13.67 o
   3  13  21       16.06        3.62     13.57 o
  -3  14  21       33.24       45.22     41.60 o
  -2  14  21        0.03      -18.09     18.09 o
  -1  14  21        3.00       -2.98     33.01 o
   0  14  21        8.54      -18.94     27.58 o
   1  14  21        2.58        2.93     21.25 o
  -9   0  22      183.77      108.53     37.98 o
  -8   0  22       63.02       98.58     35.27 o
  -7   0  22       34.27       25.32     27.13 o
  -6   0  22      187.98      235.18     23.02 o
  -5   0  22      696.74      750.70     33.59 o
  -4   0  22      740.20      865.46     39.02 o
  -3   0  22      141.95      143.68     32.16 o
  -2   0  22       34.67       33.32     13.40 o
  -1   0  22     1746.92     1709.27     58.40 o
   0   0  22     1054.25     1021.96     49.69 o
   1   0  22       96.76      104.26     11.38 o
   2   0  22       10.37       12.59      9.48 o
   3   0  22      574.44      615.22     30.93 o
   4   0  22      572.60      573.29     30.54 o
   5   0  22      349.16      371.19     28.49 o
   6   0  22        9.79       19.86     15.91 o
   7   0  22      245.31      290.69     33.46 o
  -9   1  22       29.58       -3.17     28.49 o
  -8   1  22      122.34      137.14     32.56 o
  -7   1  22      243.45      242.29     41.60 o
  -6   1  22      874.06      839.11     27.53 o
  -5   1  22       21.21       33.77      8.94 o
  -4   1  22      719.82      628.13     21.12 o
  -3   1  22        6.33        1.61      7.32 o
  -2   1  22      787.64      738.65     21.14 o
  -1   1  22      206.19      217.50     10.94 o
   0   1  22      662.51      711.13     26.58 o
   1   1  22     1528.05     1486.67     34.44 o
   2   1  22     1315.50     1185.94     30.74 o
   3   1  22      356.48      318.80     14.42 o
   4   1  22      139.05      132.84     10.13 o
   5   1  22      414.82      418.85     18.56 o
   6   1  22      124.72      148.24     13.24 o
   7   1  22        2.83       -8.02     11.92 o
  -9   2  22        0.59        5.20     22.92 o
  -8   2  22        1.97        5.06     40.70 o
  -7   2  22        0.24       28.49     20.34 o
  -6   2  22        0.36        2.16     10.82 o
  -5   2  22       90.53      113.51     11.12 o
  -4   2  22        0.34       16.38      8.70 o
  -3   2  22       29.98       42.41      7.87 o
  -2   2  22      593.30      603.35     19.31 o
  -1   2  22        0.94       13.41      6.02 o
   0   2  22       13.83       15.03      6.26 o
   1   2  22      133.84      128.50     10.79 o
   2   2  22      238.61      249.71     15.46 o
   3   2  22      276.96      321.51     17.36 o
   4   2  22      699.86      654.56     52.91 o
   5   2  22        5.77       15.48     13.98 o
   6   2  22        1.39       -0.29     12.01 o
   7   2  22        4.80        5.94      9.73 o
  -9   3  22        1.21       42.05     24.94 o
  -8   3  22        8.90       -1.72     19.79 o
  -7   3  22       46.34       48.37     22.61 o
  -6   3  22        1.78       -0.89     11.05 o
  -5   3  22        1.97       10.61      8.01 o
  -4   3  22      309.61      315.57     15.06 o
  -3   3  22      524.04      555.47     20.33 o
  -2   3  22      595.46      575.01     18.72 o
  -1   3  22        1.75        8.11      7.48 o
   0   3  22      109.38      113.83      8.32 o
   1   3  22      586.89      603.15     21.24 o
   2   3  22       49.02       46.60     15.66 o
   3   3  22       19.38       28.94     14.39 o
   4   3  22      399.98      375.45     28.35 o
   5   3  22      117.97      119.66     16.78 o
   6   3  22       48.21       46.96     16.45 o
   7   3  22       78.73       74.52     12.56 o
  -9   4  22       43.94       88.27     51.55 o
  -8   4  22       11.01       43.90     22.27 o
  -7   4  22        7.13        0.04     20.08 o
  -6   4  22      410.48      391.88     30.76 o
  -5   4  22      461.47      471.88     19.60 o
  -4   4  22      574.92      609.82     21.16 o
  -3   4  22      263.44      258.23     19.28 o
  -2   4  22      299.13      274.78     22.18 o
  -1   4  22      356.57      325.05     14.81 o
   0   4  22     1820.10     1730.47     42.19 o
   1   4  22        8.83       25.25      8.53 o
   2   4  22      187.97      197.46     18.62 o
   3   4  22      599.24      556.05     34.64 o
   4   4  22      350.86      334.88     28.35 o
   5   4  22      554.25      574.22     47.03 o
   6   4  22        7.25        9.80     28.39 o
   7   4  22       81.93       78.56     32.16 o
  -8   5  22      171.70      246.86     32.93 o
  -7   5  22      408.67      496.37     44.31 o
  -6   5  22       98.40       78.15     14.68 o
  -5   5  22      106.20       85.14     28.32 o
  -4   5  22      778.39      705.75     23.47 o
  -3   5  22      100.37      116.27     10.00 o
  -2   5  22      359.29      382.84     15.44 o
  -1   5  22      102.83      107.82     13.85 o
   0   5  22     2557.52     2641.58     58.58 o
   1   5  22     4319.75     4282.73    135.70 o
   2   5  22     1088.99     1067.21     50.79 o
   3   5  22      372.64      373.74     24.93 o
   4   5  22        0.37       16.23     15.91 o
   5   5  22      424.44      441.98     34.23 o
   6   5  22      279.52      230.21     28.48 o
   7   5  22      198.36      179.13     26.20 o
  -8   6  22       14.30       15.68     37.08 o
  -7   6  22       36.92       68.15     16.04 o
  -6   6  22       24.56       32.80     15.19 o
  -5   6  22      174.48      184.56     16.99 o
  -4   6  22      551.60      552.38     25.55 o
  -3   6  22       63.03       52.46      9.05 o
  -2   6  22       44.31       36.22      8.63 o
  -1   6  22       11.31       22.42      9.54 o
   0   6  22      529.12      577.13     19.53 o
   1   6  22       27.61       19.75     19.86 o
   2   6  22      129.11      131.80     17.58 o
   3   6  22      534.33      541.15     30.30 o
   4   6  22      394.48      373.35     26.94 o
   5   6  22       11.45       36.82     27.13 o
   6   6  22        0.99       17.92     44.31 o
  -8   7  22       18.81       27.80     39.34 o
  -7   7  22       49.33       39.38     15.89 o
  -6   7  22        0.04        0.77     18.79 o
  -5   7  22       58.92       67.62     17.22 o
  -4   7  22      111.27      126.30     18.58 o
  -3   7  22        1.70       -5.36      8.04 o
  -2   7  22        6.21       -6.55      7.86 o
  -1   7  22       36.83       47.37     11.71 o
   0   7  22      178.88      156.32     11.02 o
   1   7  22       22.39       31.30     11.91 o
   2   7  22        9.52       14.86     14.06 o
   3   7  22        0.88       -3.35     14.23 o
   4   7  22        0.87      -14.97     14.97 o
   5   7  22       45.46       72.73     22.20 o
   6   7  22        0.84       30.99     21.58 o
  -7   8  22        0.50       23.49     38.89 o
  -6   8  22       23.72       28.50     15.33 o
  -5   8  22      296.80      316.24     45.55 o
  -4   8  22        9.62       22.32     14.00 o
  -3   8  22       15.57       19.98     12.14 o
  -2   8  22      142.53      121.65     11.32 o
  -1   8  22       50.65       34.75      9.16 o
   0   8  22      264.15      229.12     14.21 o
   1   8  22        3.45       12.61     11.61 o
   2   8  22       76.74       86.12     17.56 o
   3   8  22      207.02      237.91     23.64 o
   4   8  22      170.86      173.69     22.57 o
   5   8  22       19.92       17.51     53.36 o
   6   8  22       14.76       38.85     24.20 o
  -7   9  22      148.47      168.23     39.34 o
  -6   9  22       74.88       86.98     18.09 o
  -5   9  22        3.30        3.04     13.73 o
  -4   9  22       10.51        6.07     12.92 o
  -3   9  22      195.27      246.73     20.08 o
  -2   9  22      137.00      149.44     16.08 o
  -1   9  22      255.79      298.53     37.20 o
   0   9  22      112.39      139.32     11.83 o
   1   9  22      194.22      227.14     18.07 o
   2   9  22      251.34      265.21     26.95 o
   3   9  22       38.18       76.77     20.28 o
   4   9  22      176.19      160.14     22.69 o
   5   9  22       12.67       15.33     20.88 o
  -6  10  22      119.20      123.07     20.10 o
  -5  10  22      185.29      173.48     20.40 o
  -4  10  22      395.59      436.95     27.74 o
  -3  10  22       54.02       16.09     13.52 o
  -2  10  22      115.07      129.39     16.04 o
  -1  10  22      362.47      371.75     30.30 o
   0  10  22      880.94      927.37     35.44 o
   1  10  22       52.47       74.77     11.03 o
   2  10  22       83.23       83.71     19.27 o
   3  10  22      184.03      209.69     25.40 o
   4  10  22      160.49      153.29     24.19 o
   5  10  22       51.39       51.69     21.45 o
  -6  11  22        7.44       24.50     18.06 o
  -5  11  22        3.88       23.83     22.52 o
  -4  11  22       57.65       38.20     16.70 o
  -3  11  22       65.44       83.92     16.46 o
  -2  11  22       22.21       12.45     16.73 o
  -1  11  22        7.68      -14.47     14.47 o
   0  11  22       14.00       16.50     13.63 o
   1  11  22      130.59      168.35     17.78 o
   2  11  22      169.45      213.99     37.53 o
   3  11  22        5.69      -17.23     19.33 o
   4  11  22        2.38       -1.70     23.51 o
  -5  12  22       33.92       30.95     17.96 o
  -4  12  22       22.60       17.05     16.71 o
  -3  12  22       55.57       45.58     15.89 o
  -2  12  22       38.66       44.25     19.90 o
  -1  12  22       12.02        0.00     16.28 o
   0  12  22       16.77       23.22     20.80 o
   1  12  22       42.05       54.47     15.38 o
   2  12  22       10.70        4.82     31.65 o
   3  12  22        0.17      -31.65     41.60 o
  -4  13  22       90.73       62.06     18.72 o
  -3  13  22       31.99       48.08     17.08 o
  -2  13  22      214.83      193.54     28.04 o
  -1  13  22       11.98      -13.91     19.44 o
   0  13  22        0.70      -15.24     15.24 o
   1  13  22       23.55       13.22     15.32 o
   2  13  22        6.42       -0.69     13.85 o
  -1  14  22      224.76      282.00     28.95 o
  -9   1  23        3.57       46.63     25.85 o
  -8   1  23        0.15      -20.33     20.78 o
  -7   1  23       11.17       16.10     19.15 o
  -6   1  23      269.04      282.30     16.55 o
  -5   1  23      110.29      126.58     11.37 o
  -4   1  23       52.54       54.62      8.80 o
  -3   1  23      512.73      452.36     17.01 o
  -2   1  23       53.96       58.29      7.80 o
  -1   1  23      228.63      228.87     12.61 o
   0   1  23        9.53       28.84      8.21 o
   1   1  23       22.05       45.48      6.99 o
   2   1  23       11.80       31.32     10.46 o
   3   1  23      144.29      154.02     11.04 o
   4   1  23       73.20       45.94     11.62 o
   5   1  23       22.22       19.80      9.86 o
   6   1  23       81.19       76.35     12.67 o
   7   1  23       25.21       13.90     13.09 o
  -9   2  23       53.22       33.87     25.56 o
  -8   2  23       75.09       97.67     25.58 o
  -7   2  23      105.34      130.78     25.89 o
  -6   2  23       15.11       16.48     12.27 o
  -5   2  23      276.47      286.29     15.45 o
  -4   2  23     1440.24     1376.65     46.31 o
  -3   2  23       50.62       77.56      9.28 o
  -2   2  23      636.73      621.64     19.82 o
  -1   2  23      426.66      484.39     25.41 o
   0   2  23     2268.79     2229.05     49.92 o
   1   2  23      309.73      317.92     12.58 o
   2   2  23      105.93      101.39     12.13 o
   3   2  23       32.07       37.18     20.87 o
   4   2  23      223.18      230.35     18.70 o
   5   2  23     1866.60     1829.32     73.48 o
   6   2  23       25.02       24.53      8.41 o
   7   2  23        4.04        5.29     21.18 o
  -9   3  23        5.95        6.31     24.56 o
  -8   3  23       35.82       36.35     22.64 o
  -7   3  23      113.16       77.48     36.18 o
  -6   3  23      386.16      335.67     23.50 o
  -5   3  23      384.05      423.90     20.25 o
  -4   3  23       16.04       30.09      8.61 o
  -3   3  23     1082.51     1035.65     28.21 o
  -2   3  23      118.04      100.94      9.26 o
  -1   3  23      702.07      673.68     20.41 o
   0   3  23        6.46        3.13      6.12 o
   1   3  23       29.53       32.82      7.08 o
   2   3  23      165.07      188.37     14.28 o
   3   3  23     1000.44      946.82     33.05 o
   4   3  23       88.52      101.74     14.76 o
   5   3  23        8.89       26.61     14.24 o
   6   3  23       18.14       18.06     16.20 o
   7   3  23      136.58      129.87     14.44 o
  -8   4  23        5.72        8.60     22.64 o
  -7   4  23       21.83       39.48     22.14 o
  -6   4  23        2.46       26.28     14.88 o
  -5   4  23      262.60      266.76     19.11 o
  -4   4  23      196.73      199.59     13.27 o
  -3   4  23        1.06        5.79      7.79 o
  -2   4  23      367.91      374.29     28.24 o
  -1   4  23      659.89      669.81     20.67 o
   0   4  23     1391.80     1414.77     37.73 o
   1   4  23       55.58       68.18     11.77 o
   2   4  23       14.13        9.78     10.07 o
   3   4  23        7.31        8.51     15.59 o
   4   4  23       74.82      112.26     24.42 o
   5   4  23      631.89      595.70     38.21 o
   6   4  23        4.55       23.59     30.93 o
   7   4  23       17.11       14.06     19.09 o
  -8   5  23       30.35       75.66     26.53 o
  -7   5  23        8.62       15.54     14.16 o
  -6   5  23      135.46      184.57     17.89 o
  -5   5  23       11.49        3.68     11.62 o
  -4   5  23        2.93        3.77      8.29 o
  -3   5  23      271.27      255.83     13.90 o
  -2   5  23       33.31       31.23      8.43 o
  -1   5  23      442.66      391.26     17.93 o
   0   5  23      129.71      153.78     12.20 o
   1   5  23      180.56      245.31     18.28 o
   2   5  23      452.76      412.07     30.12 o
   3   5  23       57.29       64.67     15.71 o
   4   5  23       29.45       36.63     17.53 o
   5   5  23        0.08       -2.89     18.09 o
   6   5  23        7.43       17.13     25.32 o
  -8   6  23       82.40       59.73     27.48 o
  -7   6  23       62.00       63.29     17.32 o
  -6   6  23        0.05       18.02     14.47 o
  -5   6  23       51.69       33.28     14.49 o
  -4   6  23        6.95       -7.29     10.28 o
  -3   6  23      209.21      218.00     13.48 o
  -2   6  23       86.08      135.45     11.02 o
  -1   6  23      353.60      326.05     14.55 o
   0   6  23      551.41      586.35     18.93 o
   1   6  23     1290.21     1141.56     66.92 o
   2   6  23      236.63      267.47     36.82 o
   3   6  23       11.45       19.42     27.82 o
   4   6  23       81.18      103.02     21.76 o
   5   6  23      112.22      140.86     23.72 o
   6   6  23       63.81       59.68     22.91 o
  -8   7  23       89.39       80.66     31.65 o
  -7   7  23       73.72       93.58     18.60 o
  -6   7  23      315.56      313.98     23.89 o
  -5   7  23      264.68      314.68     23.37 o
  -4   7  23       26.59       26.94     11.71 o
  -3   7  23       19.24       12.72     10.13 o
  -2   7  23      638.47      640.79     24.46 o
  -1   7  23      265.18      246.43     13.45 o
   0   7  23      365.15      334.73     17.62 o
   1   7  23      827.93      832.17     79.13 o
   2   7  23     1714.30     1632.90     60.88 o
   3   7  23      781.00      816.32     39.41 o
   4   7  23      126.48      167.30     21.52 o
   5   7  23        0.34      -18.76     18.76 o
   6   7  23       45.57       61.30     24.20 o
  -7   8  23       64.86       90.01     18.72 o
  -6   8  23        7.68       37.76     17.74 o
  -5   8  23      115.38      133.63     17.77 o
  -4   8  23        2.75       -7.28     12.99 o
  -3   8  23      213.18      214.82     17.52 o
  -2   8  23       26.62       27.84      9.49 o
  -1   8  23      179.56      183.37     16.14 o
   0   8  23      424.04      429.07     20.12 o
   1   8  23      186.65      212.17     18.63 o
   2   8  23       30.32       29.99     15.93 o
   3   8  23       29.77       10.12     16.51 o
   4   8  23       83.66       96.33     20.48 o
   5   8  23       59.12       70.18     23.11 o
  -7   9  23        1.49       -6.28     22.36 o
  -6   9  23        3.37       13.87     15.31 o
  -5   9  23        3.14        8.93     14.35 o
  -4   9  23       34.62        3.75     13.54 o
  -3   9  23      124.69      123.86     16.63 o
  -2   9  23        2.25      -10.61     10.61 o
  -1   9  23      110.66      120.10     12.53 o
   0   9  23       21.40       30.73     10.04 o
   1   9  23        0.27       -7.09      7.09 o
   2   9  23       51.21       58.56     16.71 o
   3   9  23      207.79      242.41     27.93 o
   4   9  23       23.60       50.31     32.27 o
   5   9  23        3.56        1.21     20.52 o
  -6  10  23       21.82       32.24     17.08 o
  -5  10  23       13.69       24.25     22.13 o
  -4  10  23       45.44       18.46     17.36 o
  -3  10  23        0.64       -4.32     15.82 o
  -2  10  23        0.08       -4.07     12.42 o
  -1  10  23        0.57      -14.47     14.47 o
   0  10  23        3.64        8.99     10.84 o
   1  10  23      101.18      117.56     12.42 o
   2  10  23        5.48       21.16     18.67 o
   3  10  23        4.67       47.56     25.92 o
   4  10  23       51.35       81.82     46.58 o
  -5  11  23       58.58      113.40     19.71 o
  -4  11  23        1.15        2.68     15.12 o
  -3  11  23        3.12        7.67     13.69 o
  -2  11  23      222.30      235.14     23.66 o
  -1  11  23       92.50      109.43     20.80 o
   0  11  23      286.09      308.51     25.77 o
   1  11  23      144.84      122.59     16.84 o
   2  11  23       30.52       26.08     10.18 o
   3  11  23      224.39      291.95     41.60 o
   4  11  23       42.02       10.85     34.82 o
  -4  12  23      179.63      170.80     21.81 o
  -3  12  23       41.21       28.74     15.65 o
  -2  12  23       39.80       25.32     19.90 o
  -1  12  23       60.12       78.68     20.80 o
   0  12  23      307.67      286.22     30.75 o
   1  12  23       81.76       91.12     16.88 o
   2  12  23        2.47       10.85     13.01 o
   3  12  23        5.10       55.17     49.74 o
  -3  13  23       39.25       12.41     16.36 o
  -2  13  23       27.58       47.93     20.80 o
  -1  13  23       39.73       14.47     18.99 o
   0  13  23       22.86       18.69     21.25 o
   1  13  23       11.02       16.22     16.18 o
  -8   0  24       18.12       31.65     34.37 o
  -7   0  24      109.68      160.98     37.98 o
  -6   0  24      448.59      435.83     30.84 o
  -5   0  24       43.30       23.58     13.02 o
  -4   0  24      378.41      340.73     44.39 o
  -3   0  24      768.18      712.87     41.62 o
  -2   0  24      254.55      220.40     23.38 o
  -1   0  24       12.44       28.11     21.30 o
   0   0  24      105.08      134.04     13.21 o
   1   0  24     1354.64     1296.91     44.56 o
   2   0  24      387.10      404.86     28.92 o
   3   0  24      275.44      262.98     20.68 o
   4   0  24      332.05      307.06     22.87 o
   5   0  24       37.58       43.66     15.70 o
   6   0  24      417.04      385.68     32.56 o
   7   0  24       62.64       45.76     23.51 o
  -8   1  24        0.90      -10.28     21.71 o
  -7   1  24        0.10        0.60     18.86 o
  -6   1  24       82.34       99.49     12.17 o
  -5   1  24      483.64      494.58     20.06 o
  -4   1  24      228.50      232.88     13.68 o
  -3   1  24      296.31      249.39     13.22 o
  -2   1  24       42.59       54.89      8.26 o
  -1   1  24      558.74      603.83     19.05 o
   0   1  24     1388.12     1372.25     33.23 o
   1   1  24       87.14       82.87      8.53 o
   2   1  24       89.42      110.44      9.71 o
   3   1  24      512.75      552.12     21.34 o
   4   1  24       77.94       97.87     11.06 o
   5   1  24      760.70      765.53     35.77 o
   6   1  24      166.53      176.27     15.36 o
   7   1  24       21.50       13.20     13.75 o
  -8   2  24        2.16        0.19     21.07 o
  -7   2  24       16.31       28.11     21.89 o
  -6   2  24        2.62       11.61     11.94 o
  -5   2  24       18.13       23.59      9.13 o
  -4   2  24       80.44       70.51     10.11 o
  -3   2  24       10.99       13.91      7.70 o
  -2   2  24      807.53      765.69     22.74 o
  -1   2  24        0.71        3.29      6.48 o
   0   2  24        1.36       12.61      6.55 o
   1   2  24      132.96      140.00      9.28 o
   2   2  24      175.55      200.96     11.02 o
   3   2  24        6.71       15.49     14.89 o
   4   2  24        6.73       13.58     12.99 o
   5   2  24       83.96       90.93     11.00 o
   6   2  24       89.37       82.63     15.25 o
   7   2  24        5.10       16.35     12.89 o
  -8   3  24       11.82       61.95     23.66 o
  -7   3  24       43.36       41.22     23.34 o
  -6   3  24       26.12       15.40     16.70 o
  -5   3  24       10.94       14.90      9.31 o
  -4   3  24       30.04       41.87      9.29 o
  -3   3  24      134.91      171.87     16.31 o
  -2   3  24       72.36       86.25      9.14 o
  -1   3  24      179.80      162.91     10.49 o
   0   3  24      179.71      178.85     11.09 o
   1   3  24       19.08       34.42      6.72 o
   2   3  24       33.65       37.93     10.94 o
   3   3  24      199.09      172.52     17.86 o
   4   3  24       62.86       81.81     14.67 o
   5   3  24      163.88      174.45     18.70 o
   6   3  24       23.90       26.91     17.26 o
   7   3  24       54.17       28.74     18.86 o
  -8   4  24      118.64      164.74     30.37 o
  -7   4  24       96.45       79.77     24.61 o
  -6   4  24      218.33      221.36     18.89 o
  -5   4  24        0.26        3.55     11.31 o
  -4   4  24      585.82      605.79     21.89 o
  -3   4  24      846.71      840.23     25.27 o
  -2   4  24     1167.26     1120.77     32.89 o
  -1   4  24      561.84      575.08     20.81 o
   0   4  24        0.93       11.06      6.64 o
   1   4  24      403.99      400.89     26.65 o
   2   4  24      372.59      373.87     20.62 o
   3   4  24       90.36       94.23     19.30 o
   4   4  24       62.97       99.83     19.76 o
   5   4  24        8.97       29.50     19.30 o
   6   4  24      333.87      300.91     25.74 o
  -8   5  24       29.07       21.60     24.56 o
  -7   5  24        0.72       12.21     15.05 o
  -6   5  24       73.98       88.52     15.64 o
  -5   5  24      936.47      873.77     34.02 o
  -4   5  24      168.91      181.12     13.39 o
  -3   5  24       16.75        3.22      8.27 o
  -2   5  24       36.63       25.33      8.05 o
  -1   5  24      641.27      655.37     20.91 o
   0   5  24     1195.56     1131.62     38.19 o
   1   5  24      130.64      123.33     14.17 o
   2   5  24        1.83       15.81     15.88 o
   3   5  24      186.36      225.06     24.31 o
   4   5  24      548.35      559.17     38.21 o
   5   5  24      177.56      223.96     33.91 o
   6   5  24       32.72       58.13     28.49 o
  -8   6  24       38.76       87.73     28.78 o
  -7   6  24       17.89       23.96     16.00 o
  -6   6  24       12.89       12.84     14.07 o
  -5   6  24        5.26       -2.21     12.11 o
  -4   6  24       29.90       10.18     11.55 o
  -3   6  24       62.73       81.09     10.37 o
  -2   6  24      355.34      352.45     16.35 o
  -1   6  24      449.81      447.43     17.05 o
   0   6  24       24.07       20.54      8.38 o
   1   6  24        3.60       -2.91     11.85 o
   2   6  24      147.91      152.96     16.14 o
   3   6  24       31.32       59.45     16.16 o
   4   6  24       53.81       50.19     22.16 o
   5   6  24       17.85        6.33     19.15 o
   6   6  24       76.69      157.34     34.37 o
  -7   7  24        9.71        6.30     16.19 o
  -6   7  24        8.39       15.72     14.57 o
  -5   7  24        1.94        0.94     12.59 o
  -4   7  24        0.28       -5.04     11.12 o
  -3   7  24        3.62       -0.31      8.89 o
  -2   7  24       37.56       24.10      8.93 o
  -1   7  24        1.44       -7.62      7.62 o
   0   7  24        0.98       -5.06      7.63 o
   1   7  24       47.17       25.55     13.89 o
   2   7  24       10.35       32.68     21.77 o
   3   7  24        2.97        6.38     15.57 o
   4   7  24       16.68       -7.65     17.79 o
   5   7  24        2.81       35.02     21.76 o
   6   7  24        0.85       37.08     49.74 o
  -7   8  24       21.93       18.86     24.48 o
  -6   8  24       20.26       20.96     16.80 o
  -5   8  24       23.60        8.15     13.79 o
  -4   8  24       24.23        9.54     12.89 o
  -3   8  24      223.74      234.67     18.24 o
  -2   8  24      218.43      231.55     17.37 o
  -1   8  24        1.46       10.39      8.38 o
   0   8  24        3.57       10.41      8.67 o
   1   8  24      457.47      484.90     25.37 o
   2   8  24        9.67       12.97     12.88 o
   3   8  24        5.49        3.45     15.90 o
   4   8  24        1.96       -1.10     33.51 o
   5   8  24      217.33      259.87     31.52 o
  -6   9  24      116.37      133.76     33.70 o
  -5   9  24      334.82      373.17     26.43 o
  -4   9  24      166.62      151.44     20.77 o
  -3   9  24        3.57       14.71     17.32 o
  -2   9  24      148.42      133.55     15.27 o
  -1   9  24      354.82      346.30     19.44 o
   0   9  24      188.01      195.13     16.45 o
   1   9  24       60.64       54.87      9.16 o
   2   9  24      118.66      106.72     16.17 o
   3   9  24      134.18      139.86     21.95 o
   4   9  24      269.13      257.98     29.26 o
   5   9  24       14.90       58.48     24.27 o
  -6  10  24       20.55       36.14     16.80 o
  -5  10  24       11.63       -3.43     22.85 o
  -4  10  24      109.37       89.86     17.87 o
  -3  10  24       82.92      106.31     17.48 o
  -2  10  24      314.64      355.86     23.98 o
  -1  10  24       14.68       44.31     17.18 o
   0  10  24        0.65       11.61     11.70 o
   1  10  24      466.58      501.91     36.16 o
   2  10  24       40.86       54.04     19.47 o
   3  10  24      134.35      167.77     23.90 o
   4  10  24       51.43       54.48     21.53 o
  -5  11  24       27.73        9.79     16.45 o
  -4  11  24       52.63       45.82     17.82 o
  -3  11  24        0.29       -0.32     15.17 o
  -2  11  24        2.93       -1.09     13.94 o
  -1  11  24      136.06      153.75     23.51 o
   0  11  24       37.09       60.59     18.09 o
   1  11  24       27.78       10.09     13.78 o
   2  11  24        0.53        1.73     15.37 o
   3  11  24       43.26       66.75     52.45 o
  -4  12  24        0.07      -15.30     15.30 o
  -3  12  24        1.96      -12.15     15.50 o
  -2  12  24        0.05       15.68     16.99 o
  -1  12  24       23.11       18.99     18.99 o
   0  12  24       33.91       24.38     15.88 o
   1  12  24       41.79       17.27     46.58 o
   2  12  24      159.13      158.46     18.52 o
  -2  13  24        0.50      -12.96     16.99 o
  -1  13  24       81.51      148.32     27.13 o
   0  13  24       19.12       28.13     27.58 o
  -8   1  25       30.51       81.85     26.22 o
  -7   1  25       35.23       33.34     20.99 o
  -6   1  25        0.12        1.38     10.72 o
  -5   1  25       27.82       31.39      9.61 o
  -4   1  25      268.06      269.65     17.32 o
  -3   1  25      106.57      107.53     10.34 o
  -2   1  25      163.39      153.74     12.27 o
  -1   1  25      515.38      561.42     19.05 o
   0   1  25      335.79      362.32     14.80 o
   1   1  25      661.09      647.12     19.45 o
   2   1  25       79.47       76.91      9.32 o
   3   1  25       50.56       43.55      9.51 o
   4   1  25      216.78      226.05     14.41 o
   5   1  25       13.94       13.45     10.85 o
   6   1  25      208.90      232.19     39.09 o
  -8   2  25       11.52       21.25     23.02 o
  -7   2  25       55.96       45.97     54.72 o
  -6   2  25      335.28      356.54     22.73 o
  -5   2  25      595.97      629.98     22.94 o
  -4   2  25       23.25       17.53      8.76 o
  -3   2  25     1464.19     1312.86     34.21 o
  -2   2  25       34.51       47.96      8.52 o
  -1   2  25      858.12      814.72     23.56 o
   0   2  25      288.24      314.69     13.74 o
   1   2  25       10.58       21.35      7.06 o
   2   2  25     1081.19      996.21     28.49 o
   3   2  25     1182.73     1152.50     47.35 o
   4   2  25       51.36       44.85      9.05 o
   5   2  25      189.56      159.29     16.68 o
   6   2  25      172.84      187.50     19.45 o
  -8   3  25       69.62       67.48     46.58 o
  -7   3  25       60.12       75.72     23.92 o
  -6   3  25        0.49       -0.82     12.23 o
  -5   3  25      586.58      532.69     28.07 o
  -4   3  25     1670.15     1631.18     41.28 o
  -3   3  25     1590.28     1469.69     38.69 o
  -2   3  25      536.82      507.22     18.36 o
  -1   3  25       66.00       79.89     10.99 o
   0   3  25       61.29       76.64      8.55 o
   1   3  25      738.49      754.13     23.78 o
   2   3  25      570.63      558.12     31.46 o
   3   3  25       52.91       58.52     13.75 o
   4   3  25      517.93      554.07     28.53 o
   5   3  25      622.36      581.43     46.28 o
   6   3  25      150.01      173.28     21.13 o
  -8   4  25        0.17       23.09     24.56 o
  -7   4  25        4.13        3.01     21.71 o
  -6   4  25       50.80       69.83     14.85 o
  -5   4  25      523.88      484.05     25.67 o
  -4   4  25      105.89       75.04     16.52 o
  -3   4  25       56.45       56.34     10.14 o
  -2   4  25       12.48       30.22      8.40 o
  -1   4  25      275.51      314.45     14.29 o
   0   4  25      133.54      158.06     12.34 o
   1   4  25       79.25       86.47     12.81 o
   2   4  25      299.52      284.63     18.31 o
   3   4  25        3.17        9.81     11.24 o
   4   4  25        0.81       34.45     18.14 o
   5   4  25       14.03       24.24     14.79 o
   6   4  25       47.39       51.53     17.76 o
  -8   5  25        7.55       45.44     25.89 o
  -7   5  25        1.04       23.87     14.86 o
  -6   5  25        1.08        6.83     13.22 o
  -5   5  25        7.87       18.84     12.82 o
  -4   5  25       72.84       62.84     10.32 o
  -3   5  25      103.89       89.50     10.65 o
  -2   5  25       74.61       65.45      9.63 o
  -1   5  25       96.11       76.87      9.51 o
   0   5  25      407.09      406.76     23.26 o
   1   5  25      178.04      177.44     10.70 o
   2   5  25      193.18      201.79     16.45 o
   3   5  25        3.05       43.05     18.03 o
   4   5  25        1.96       12.72     18.03 o
   5   5  25        8.08       16.39     19.55 o
   6   5  25        1.99       36.16     22.80 o
  -7   6  25       28.81       37.87     16.35 o
  -6   6  25      221.59      229.13     25.45 o
  -5   6  25        1.31        3.18     12.89 o
  -4   6  25       18.44       16.14     11.51 o
  -3   6  25        5.24        1.13      8.77 o
  -2   6  25      542.32      554.84     20.63 o
  -1   6  25      544.90      522.26     19.21 o
   0   6  25      221.24      207.69     15.91 o
   1   6  25      103.08      107.18      8.71 o
   2   6  25       71.85       79.04     14.92 o
   3   6  25       91.12      105.85     50.19 o
   4   6  25       13.86       36.10     19.24 o
   5   6  25        4.02       14.77     20.22 o
   6   6  25        3.79       28.32     22.91 o
  -7   7  25        5.43        4.66     17.51 o
  -6   7  25        1.77       17.70     18.00 o
  -5   7  25       77.05       85.24     15.46 o
  -4   7  25      344.96      371.14     34.98 o
  -3   7  25      599.45      548.55     30.53 o
  -2   7  25      101.44      115.26     11.60 o
  -1   7  25        6.10       14.63      8.25 o
   0   7  25        4.56        2.71      8.18 o
   1   7  25      271.06      285.38     23.03 o
   2   7  25       27.68       46.71     14.13 o
   3   7  25        2.00       17.55     15.77 o
   4   7  25      180.37      200.65     39.79 o
   5   7  25      109.87      113.43     24.27 o
  -7   8  25       28.52       10.58     26.71 o
  -6   8  25      115.31      133.99     19.52 o
  -5   8  25      132.96      117.50     18.01 o
  -4   8  25        2.53        2.74     12.59 o
  -3   8  25       28.97       44.13     13.15 o
  -2   8  25      524.16      538.64     22.10 o
  -1   8  25      407.28      446.86     22.33 o
   0   8  25      118.84      105.33     14.88 o
   1   8  25      233.16      241.30     14.30 o
   2   8  25      330.14      331.43     24.55 o
   3   8  25      159.96      176.21     24.27 o
   4   8  25       45.96       57.21     19.32 o
   5   8  25        5.23       41.63     22.07 o
  -6   9  25        6.00       24.11     16.26 o
  -5   9  25        1.50        5.96     15.44 o
  -4   9  25        7.71       30.40     14.73 o
  -3   9  25      104.08       95.03     16.54 o
  -2   9  25        0.89      -10.09     11.72 o
  -1   9  25       51.34       63.56     11.98 o
   0   9  25        4.94        0.47     13.18 o
   1   9  25      123.10      162.90     17.39 o
   2   9  25        0.10       12.01     14.11 o
   3   9  25        7.00        3.08     17.83 o
   4   9  25       11.14       15.27     23.26 o
  -5  10  25       11.49        8.42     16.80 o
  -4  10  25        0.22       -8.46     14.85 o
  -3  10  25        0.29       -8.33     13.88 o
  -2  10  25       89.98       86.62     16.00 o
  -1  10  25       38.65       47.71     16.26 o
   0  10  25       24.39       10.19     11.70 o
   1  10  25        0.62       11.38     10.24 o
   2  10  25       39.59       34.28     19.63 o
   3  10  25        4.50      -14.53     17.55 o
   4  10  25       23.64       59.69     54.26 o
  -5  11  25      160.34      116.67     45.22 o
  -4  11  25       47.45       54.66     32.73 o
  -3  11  25       93.09      119.26     29.18 o
  -2  11  25        0.80        4.96     16.33 o
  -1  11  25      123.67       62.40     19.90 o
   0  11  25      251.96      314.73     28.94 o
   1  11  25      234.89      231.34     49.29 o
   2  11  25      109.58       86.82     52.45 o
   3  11  25        4.16      -17.72     20.30 o
  -3  12  25       89.56       99.52     19.92 o
  -2  12  25       37.03       39.17     18.76 o
  -1  12  25      212.88      214.34     28.04 o
   0  12  25        4.46        1.81     17.18 o
   1  12  25        5.15        2.98     14.69 o
  -8   0  26      161.61      146.51     39.79 o
  -7   0  26       44.25       95.86     36.18 o
  -6   0  26        2.06        1.74     37.53 o
  -5   0  26      268.04      286.72     24.10 o
  -4   0  26      351.32      411.98     25.77 o
  -3   0  26       16.08       27.77     11.89 o
  -2   0  26      163.43      155.24     30.77 o
  -1   0  26     1340.68     1277.55     46.48 o
   0   0  26     1513.83     1470.35     50.80 o
   1   0  26      920.91      870.26     56.76 o
   2   0  26      115.17      108.18     31.20 o
   3   0  26      230.22      238.43     20.81 o
   4   0  26      435.64      514.70     60.59 o
   5   0  26       18.70        1.58     16.28 o
   6   0  26       16.10        4.00     19.03 o
  -8   1  26       49.01       48.13     29.84 o
  -7   1  26      134.97      124.31     25.21 o
  -6   1  26      128.62      175.20     14.77 o
  -5   1  26       12.57        8.81      9.64 o
  -4   1  26      226.27      200.97     13.40 o
  -3   1  26     1051.40      956.25     27.60 o
  -2   1  26        3.59        1.00      7.47 o
  -1   1  26      334.84      312.58     14.27 o
   0   1  26      141.83      149.83     10.62 o
   1   1  26      771.78      806.20     23.00 o
   2   1  26     1534.19     1371.70     60.76 o
   3   1  26      118.07      127.06     11.90 o
   4   1  26       26.62       23.22     10.47 o
   5   1  26       20.39       -1.18     11.16 o
   6   1  26      201.45      191.42     17.00 o
  -8   2  26       16.56       15.78     24.28 o
  -7   2  26       18.63       -0.80     21.24 o
  -6   2  26       29.79       33.72     13.83 o
  -5   2  26       26.75       30.28     10.68 o
  -4   2  26       47.11       75.18     10.66 o
  -3   2  26        1.94       15.27      8.32 o
  -2   2  26        0.96        3.24      7.43 o
  -1   2  26        3.26       11.69      7.24 o
   0   2  26       71.33      100.78      9.44 o
   1   2  26        8.70       12.52      8.52 o
   2   2  26        7.93       17.30      8.36 o
   3   2  26        1.30        8.70      9.02 o
   4   2  26       38.39       46.99     10.26 o
   5   2  26       50.44       47.78     11.41 o
   6   2  26        2.49        5.06     12.00 o
  -8   3  26       28.31       28.70     23.64 o
  -7   3  26       22.24       31.26     22.70 o
  -6   3  26       41.70       64.47     15.11 o
  -5   3  26      146.83      146.84     13.86 o
  -4   3  26       15.80       21.21     10.25 o
  -3   3  26       58.99       76.05     10.26 o
  -2   3  26       25.26       37.32      8.90 o
  -1   3  26        0.32       -0.76      7.36 o
   0   3  26       56.95       56.43      8.36 o
   1   3  26       91.86       92.39      9.84 o
   2   3  26        1.26       13.54      7.75 o
   3   3  26      122.97       98.31     15.36 o
   4   3  26       18.10       42.86     14.36 o
   5   3  26       13.02       31.13     15.41 o
   6   3  26      158.56      176.14     21.32 o
  -8   4  26       29.12       58.32     69.64 o
  -7   4  26       22.96       13.36     27.13 o
  -6   4  26       82.68       78.88     15.98 o
  -5   4  26      381.51      362.54     22.89 o
  -4   4  26      421.83      417.17     19.20 o
  -3   4  26       15.58       29.87      9.37 o
  -2   4  26      243.76      227.82     13.49 o
  -1   4  26     1463.60     1433.50     39.75 o
   0   4  26      472.17      446.29     16.96 o
   1   4  26      570.88      500.12     36.36 o
   2   4  26      133.93      141.32     14.53 o
   3   4  26      479.48      457.86     27.01 o
   4   4  26      639.15      658.38     40.24 o
   5   4  26      152.33      157.42     42.96 o
   6   4  26        2.46       36.46     17.80 o
  -7   5  26       31.28       43.75     16.90 o
  -6   5  26      140.61      166.31     18.69 o
  -5   5  26        0.15        2.02     13.05 o
  -4   5  26      162.25      148.47     13.73 o
  -3   5  26      160.39      147.20     12.28 o
  -2   5  26      387.70      396.57     17.20 o
  -1   5  26        2.56       -7.20      7.78 o
   0   5  26       83.51       99.91     10.26 o
   1   5  26      888.96      896.72     31.25 o
   2   5  26      358.40      367.04     21.44 o
   3   5  26       10.15        8.66     15.23 o
   4   5  26        0.38       -5.15     17.53 o
   5   5  26       51.23       62.10     21.03 o
  -7   6  26        0.03       -6.96     15.22 o
  -6   6  26      157.28      176.48     19.65 o
  -5   6  26      212.26      203.70     19.11 o
  -4   6  26       72.43       80.32     14.64 o
  -3   6  26       82.78       75.69     11.26 o
  -2   6  26       96.11      100.62     10.92 o
  -1   6  26      306.59      318.60     15.56 o
   0   6  26      114.71      131.87     11.52 o
   1   6  26      333.59      312.06     16.56 o
   2   6  26       54.64       63.29     15.34 o
   3   6  26      170.48      198.18     29.39 o
   4   6  26      114.72      146.57     24.01 o
   5   6  26      136.90      164.34     55.62 o
  -7   7  26        5.66        5.11     16.46 o
  -6   7  26        1.76       11.61     15.38 o
  -5   7  26       16.99       16.96     16.19 o
  -4   7  26        5.99        6.27     12.53 o
  -3   7  26        1.50        1.73      9.84 o
  -2   7  26        1.22       -1.72      8.68 o
  -1   7  26        4.32       15.30      8.69 o
   0   7  26       66.01       67.85     19.08 o
   1   7  26       80.27       72.78     12.43 o
   2   7  26       16.97       26.15     14.06 o
   3   7  26       65.22       55.63     20.14 o
   4   7  26        4.80       23.82     20.22 o
   5   7  26        7.88       31.79     22.48 o
  -6   8  26        1.62        2.74     14.81 o
  -5   8  26      160.01      138.09     19.73 o
  -4   8  26        1.76       11.12     13.11 o
  -3   8  26      125.13      140.11     16.58 o
  -2   8  26        0.41       -1.61     10.36 o
  -1   8  26        7.68       -4.43      9.22 o
   0   8  26        3.53       -6.79      9.16 o
   1   8  26       20.46       17.02      8.37 o
   2   8  26       10.32       25.87     15.07 o
   3   8  26        8.40       23.87     18.27 o
   4   8  26        0.99       12.91     24.42 o
  -6   9  26       96.35      118.36     20.82 o
  -5   9  26        3.85       17.12     15.95 o
  -4   9  26       20.57        9.16     14.74 o
  -3   9  26      232.86      251.38     21.76 o
  -2   9  26      507.31      473.27     31.67 o
  -1   9  26      150.11      158.94     19.12 o
   0   9  26       11.33       26.19     10.89 o
   1   9  26      121.48      142.13     28.63 o
   2   9  26      335.88      332.03     26.59 o
   3   9  26      131.05      196.73     25.87 o
   4   9  26       45.34       63.64     22.95 o
  -5  10  26      103.87      120.20     20.22 o
  -4  10  26       43.72       61.43     17.41 o
  -3  10  26        0.12       -0.22     14.38 o
  -2  10  26      152.67      153.43     21.87 o
  -1  10  26      354.77      362.43     28.27 o
   0  10  26      130.15      136.56     20.80 o
   1  10  26       84.17       81.31     22.19 o
   2  10  26        0.89        7.45     25.10 o
   3  10  26       25.77        1.58     19.93 o
  -4  11  26        9.89        1.42     16.24 o
  -3  11  26        8.81       21.32     16.30 o
  -2  11  26       49.03       36.27     17.87 o
  -1  11  26       21.36       25.24     16.64 o
   0  11  26      126.63      197.16     24.42 o
   1  11  26       20.29       36.18     16.28 o
   2  11  26       92.75      123.90     54.26 o
  -2  12  26        0.06      -11.03     25.32 o
  -1  12  26        7.59       -9.35     47.48 o
   0  12  26       28.08       28.04     18.09 o
  -8   1  27       14.86       39.96     24.56 o
  -7   1  27        2.68       27.63     20.78 o
  -6   1  27      126.58      128.36     17.14 o
  -5   1  27       69.24       63.72     11.08 o
  -4   1  27       41.73       36.20     10.01 o
  -3   1  27      116.58      133.06     11.58 o
  -2   1  27       30.38       15.13      9.84 o
  -1   1  27      482.01      479.87     17.83 o
   0   1  27      357.37      340.64     15.07 o
   1   1  27      118.04      134.55     12.86 o
   2   1  27      224.90      260.63     15.51 o
   3   1  27      263.29      317.34     20.86 o
   4   1  27       35.96       36.85     11.18 o
   5   1  27        4.19        6.50     11.77 o
   6   1  27       10.88       10.88     22.33 o
  -8   2  27       96.11       79.08     26.49 o
  -7   2  27       51.84       63.55     29.39 o
  -6   2  27        7.69       15.96     18.67 o
  -5   2  27      176.15      192.89     20.96 o
  -4   2  27      259.11      259.70     15.77 o
  -3   2  27      712.36      651.05     22.89 o
  -2   2  27      336.47      331.90     15.77 o
  -1   2  27        0.68       12.97      7.85 o
   0   2  27      239.99      250.89     13.12 o
   1   2  27      911.40      916.32     32.21 o
   2   2  27       70.48       82.61     10.76 o
   3   2  27       39.78       60.27     12.53 o
   4   2  27      173.54      170.16     14.01 o
   5   2  27       11.80       12.02     11.28 o
   6   2  27      290.84      302.76     20.56 o
  -8   3  27        0.83      -10.85     34.37 o
  -7   3  27       39.88       45.55     63.76 o
  -6   3  27      324.63      323.93     22.89 o
  -5   3  27      121.90      148.51     14.42 o
  -4   3  27      131.77       97.42     11.35 o
  -3   3  27      119.71       97.32     12.82 o
  -2   3  27      377.97      392.19     17.26 o
  -1   3  27      482.83      498.14     19.41 o
   0   3  27      251.63      285.04     13.85 o
   1   3  27        9.74        4.75      8.08 o
   2   3  27      611.94      553.09     20.40 o
   3   3  27      623.26      558.76     28.80 o
   4   3  27       61.50       68.49     15.86 o
   5   3  27       43.95       52.11     16.08 o
   6   3  27       28.60      -16.51     23.59 o
  -7   4  27        2.54        3.87     24.28 o
  -6   4  27       60.79       50.66     15.11 o
  -5   4  27        5.66       10.87     12.98 o
  -4   4  27        3.33        3.50     10.18 o
  -3   4  27        4.49        2.87      8.82 o
  -2   4  27      425.90      401.73     17.63 o
  -1   4  27       84.95       96.68     10.22 o
   0   4  27        2.09        1.26     14.62 o
   1   4  27      872.14      847.25     30.92 o
   2   4  27      106.53      121.06     16.90 o
   3   4  27      142.72      115.78     16.44 o
   4   4  27       69.22       95.28     16.19 o
   5   4  27        4.41       25.88     16.00 o
  -7   5  27        0.58       25.78     23.67 o
  -6   5  27       26.97       31.25     15.05 o
  -5   5  27       10.17        5.74     12.66 o
  -4   5  27       65.75       78.34     12.10 o
  -3   5  27       79.09       74.38     10.80 o
  -2   5  27        3.52        7.02      8.59 o
  -1   5  27      202.66      187.88     12.43 o
   0   5  27      119.97      122.66     11.26 o
   1   5  27        6.31       15.65      8.15 o
   2   5  27      108.22      125.36     15.34 o
   3   5  27       33.44       53.21     14.09 o
   4   5  27        0.08       11.14     20.35 o
   5   5  27        2.69       30.94     21.71 o
  -7   6  27       24.97       31.87     16.86 o
  -6   6  27       41.75       42.45     15.49 o
  -5   6  27        5.63       -5.79     17.62 o
  -4   6  27      160.79      125.13     21.80 o
  -3   6  27      103.40      103.36     12.12 o
  -2   6  27        5.99       28.52      9.67 o
  -1   6  27      265.73      240.03     14.19 o
   0   6  27      678.79      675.29     24.08 o
   1   6  27      384.41      432.45     31.64 o
   2   6  27      326.48      348.86     22.32 o
   3   6  27       30.81       26.44     19.33 o
   4   6  27        7.55       35.55     20.77 o
   5   6  27       83.71      131.54     24.99 o
  -6   7  27       22.44       20.99     16.95 o
  -5   7  27      144.70      134.68     22.71 o
  -4   7  27        1.46      -14.23     14.23 o
  -3   7  27       28.50       27.87     10.38 o
  -2   7  27      514.56      535.18     21.50 o
  -1   7  27      530.08      517.12     22.45 o
   0   7  27       30.42       34.17     10.13 o
   1   7  27        2.63        3.98      7.91 o
   2   7  27      345.19      338.21     24.73 o
   3   7  27       25.36       39.75     20.86 o
   4   7  27      127.93      145.58     26.25 o
  -6   8  27       47.63       75.79     18.86 o
  -5   8  27        8.80       12.97     17.34 o
  -4   8  27      103.63      116.85     16.94 o
  -3   8  27      145.52      145.28     17.11 o
  -2   8  27       20.44       34.10     14.41 o
  -1   8  27       91.43       80.76     18.11 o
   0   8  27      185.60      225.98     23.41 o
   1   8  27      516.26      550.28     23.02 o
   2   8  27      142.65      125.15     38.24 o
   3   8  27       34.83       15.19     27.13 o
   4   8  27       25.60       42.32     22.27 o
  -5   9  27       17.43       23.74     22.33 o
  -4   9  27       44.42       37.12     16.62 o
  -3   9  27       34.36       27.09     14.27 o
  -2   9  27      123.34      113.86     16.03 o
  -1   9  27      101.59      111.82     15.01 o
   0   9  27        0.35       -2.30     11.72 o
   1   9  27        0.82       -7.25      9.12 o
   2   9  27        2.65      -10.57     15.06 o
   3   9  27       31.14       15.36     28.57 o
  -4  10  27       82.32       76.05     18.03 o
  -3  10  27        3.95        1.51     14.60 o
  -2  10  27       33.91       50.71     18.54 o
  -1  10  27        2.72        8.49     15.83 o
   0  10  27       55.76       41.69     14.25 o
   1  10  27       72.32       49.46     12.08 o
   2  10  27       42.12       93.29     25.23 o
  -3  11  27       14.48       22.31     16.79 o
  -2  11  27      144.32      156.54     23.82 o
  -1  11  27       97.45      124.36     20.95 o
   0  11  27       34.67       75.97     19.90 o
   1  11  27        0.17      -15.37     15.37 o
  -7   0  28      132.04       85.92     37.08 o
  -6   0  28      123.44      141.92     25.32 o
  -5   0  28        4.99        1.49     13.99 o
  -4   0  28       33.74       34.65     14.47 o
  -3   0  28      361.69      372.59     24.72 o
  -2   0  28      488.65      493.00     26.96 o
  -1   0  28      590.70      540.86     27.37 o
   0   0  28        0.40       32.58     12.19 o
   1   0  28      435.68      430.42     32.60 o
   2   0  28      117.98      141.01     18.24 o
   3   0  28      406.12      420.98     60.14 o
   4   0  28       78.65       94.08     25.77 o
   5   0  28        8.11       25.00     17.53 o
  -7   1  28       16.49       26.37     22.06 o
  -6   1  28        1.56       21.94     14.45 o
  -5   1  28      154.34      180.61     14.63 o
  -4   1  28      258.43      261.02     15.81 o
  -3   1  28       10.51       22.44      9.19 o
  -2   1  28      635.55      653.07     22.38 o
  -1   1  28        5.48       22.17      8.40 o
   0   1  28       23.62       29.86      8.76 o
   1   1  28      367.69      393.85     20.84 o
   2   1  28       61.65       82.67     11.21 o
   3   1  28      445.41      491.96     30.42 o
   4   1  28      159.83      208.90     21.54 o
   5   1  28       59.21       45.21     13.00 o
  -7   2  28        0.16        3.48     23.34 o
  -6   2  28       32.15       33.36     14.73 o
  -5   2  28       19.12       45.29     11.24 o
  -4   2  28      169.82      182.38     14.92 o
  -3   2  28       25.02       24.44      9.52 o
  -2   2  28      107.22       99.41     10.71 o
  -1   2  28       46.01       50.39     10.58 o
   0   2  28        0.19        2.89      7.84 o
   1   2  28      172.57      180.08     12.59 o
   2   2  28       53.79       62.30     10.38 o
   3   2  28       26.63       28.09     10.24 o
   4   2  28        2.17        4.97     10.39 o
   5   2  28        0.20       -5.38     11.61 o
  -7   3  28        1.26       24.78     23.18 o
  -6   3  28        4.38       22.15     14.19 o
  -5   3  28      316.50      297.78     18.49 o
  -4   3  28      211.99      231.28     15.33 o
  -3   3  28      276.77      286.24     17.66 o
  -2   3  28        2.67       12.39      8.54 o
  -1   3  28       64.07       84.88      9.96 o
   0   3  28       56.90       47.43     14.56 o
   1   3  28        7.44       16.37      8.47 o
   2   3  28        1.69       13.23     11.62 o
   3   3  28        3.55       21.39      9.44 o
   4   3  28      134.30      147.72     18.90 o
   5   3  28        3.96       28.81     15.86 o
  -7   4  28      119.60      117.29     34.82 o
  -6   4  28        2.62       19.33     14.19 o
  -5   4  28        0.46        7.50     13.09 o
  -4   4  28       14.09       12.59     10.04 o
  -3   4  28      316.52      324.64     17.13 o
  -2   4  28      350.16      367.70     17.16 o
  -1   4  28       73.78       93.78     12.34 o
   0   4  28       20.54       31.58      9.43 o
   1   4  28       86.46      114.52     10.78 o
   2   4  28      572.30      575.79     34.16 o
   3   4  28      101.63      119.39     17.25 o
   4   4  28       63.85       62.77     15.97 o
   5   4  28       69.12       81.31     17.21 o
  -7   5  28        0.33       15.21     24.32 o
  -6   5  28        1.68       12.86     14.90 o
  -5   5  28       73.90       58.96     21.28 o
  -4   5  28      204.51      224.87     17.76 o
  -3   5  28       45.97       42.36     10.97 o
  -2   5  28      259.47      270.76     15.40 o
  -1   5  28      125.71      146.31     12.16 o
   0   5  28      467.77      474.61     33.62 o
   1   5  28      623.25      591.89     39.65 o
   2   5  28        1.48        5.13     12.71 o
   3   5  28      150.51      160.00     18.11 o
   4   5  28      227.57      227.51     34.37 o
   5   5  28       65.78      117.67     25.01 o
  -6   6  28       39.30       39.04     15.68 o
  -5   6  28        7.01       29.82     15.79 o
  -4   6  28       64.74       90.34     15.91 o
  -3   6  28       94.66       72.10     11.67 o
  -2   6  28      331.45      306.93     16.76 o
  -1   6  28        1.07        9.47      9.52 o
   0   6  28       12.92       14.18     13.60 o
   1   6  28       25.07       43.03     10.54 o
   2   6  28      216.22      232.79     19.36 o
   3   6  28       16.90      -12.87     18.02 o
   4   6  28       47.43       67.30     22.39 o
  -6   7  28        7.19       32.15     21.01 o
  -5   7  28       11.05        9.30     14.50 o
  -4   7  28        4.97       10.04     13.26 o
  -3   7  28       61.74       61.23     11.85 o
  -2   7  28        9.03       15.34      9.94 o
  -1   7  28      229.03      208.97     24.97 o
   0   7  28       22.47       13.11      9.63 o
   1   7  28       17.74       18.51      8.58 o
   2   7  28        9.87        2.54     13.69 o
   3   7  28       15.70       27.49     30.75 o
   4   7  28        5.76       11.51     20.38 o
  -5   8  28       59.12       55.37     17.78 o
  -4   8  28       44.34       78.64     17.10 o
  -3   8  28       47.29       77.70     15.26 o
  -2   8  28       40.82       38.49     11.40 o
  -1   8  28       24.31       26.48     11.07 o
   0   8  28       18.71       21.97     10.55 o
   1   8  28       15.59       11.69      9.13 o
   2   8  28      245.94      260.96     31.45 o
   3   8  28       18.10       19.29     23.97 o
  -5   9  28       47.70       48.26     17.82 o
  -4   9  28       96.91      101.74     19.36 o
  -3   9  28        4.95        9.11     19.58 o
  -2   9  28        9.75        2.77     14.82 o
  -1   9  28      236.51      214.78     17.26 o
   0   9  28      102.19       91.21     15.57 o
   1   9  28      134.76      145.39     13.11 o
   2   9  28        6.58       19.70     16.42 o
   3   9  28      173.28      136.40     27.58 o
  -4  10  28       13.17       24.90     16.79 o
  -3  10  28      145.40      170.73     22.43 o
  -2  10  28      178.97      180.93     38.44 o
  -1  10  28       31.11       18.81     16.37 o
   0  10  28       20.86       18.70     14.23 o
   1  10  28       21.94       28.64     13.14 o
   2  10  28      137.21      159.74     21.97 o
  -2  11  28        2.79      -37.19     41.60 o
  -1  11  28       12.81      -11.52     17.14 o
   0  11  28        9.22      -17.64     17.64 o
  -7   1  29       50.67       60.92     23.92 o
  -6   1  29        0.49       -1.18     13.76 o
  -5   1  29       11.34       25.29     10.80 o
  -4   1  29       19.63       21.87     10.08 o
  -3   1  29      186.63      168.59     13.14 o
  -2   1  29        0.73       25.65      8.86 o
  -1   1  29       29.24       24.13      9.50 o
   0   1  29      123.00      134.10     11.33 o
   1   1  29      153.60      152.19     12.40 o
   2   1  29       71.25       75.27     14.88 o
   3   1  29        4.89       11.22     10.46 o
   4   1  29       85.14       91.00     13.16 o
   5   1  29       58.94      100.22     14.77 o
  -7   2  29      134.16      102.04     27.04 o
  -6   2  29      231.71      192.10     23.76 o
  -5   2  29      265.02      292.43     17.49 o
  -4   2  29      394.88      418.69     19.75 o
  -3   2  29        0.97        5.20      9.25 o
  -2   2  29      219.23      217.07     13.81 o
  -1   2  29      120.00      131.89     11.62 o
   0   2  29      137.84      141.26     16.85 o
   1   2  29       23.84       39.97     14.94 o
   2   2  29      681.51      645.78     25.12 o
   3   2  29      249.81      300.49     24.15 o
   4   2  29      160.39      204.21     18.35 o
   5   2  29        4.41       16.14     12.29 o
  -7   3  29       51.20       52.01     52.45 o
  -6   3  29       16.52       10.17     14.35 o
  -5   3  29      142.18      166.52     15.28 o
  -4   3  29      379.66      394.56     23.43 o
  -3   3  29      593.19      608.10     23.07 o
  -2   3  29       47.34       39.53      9.60 o
  -1   3  29      101.76       92.05     11.36 o
   0   3  29      352.05      354.85     21.22 o
   1   3  29      553.68      520.36     20.56 o
   2   3  29      108.45      127.25     24.33 o
   3   3  29        0.90       -8.60      9.60 o
   4   3  29      222.89      253.02     16.16 o
   5   3  29      321.30      392.22     38.30 o
  -7   4  29       71.23      106.28     58.33 o
  -6   4  29       28.64        2.93     14.51 o
  -5   4  29        3.04       18.77     14.03 o
  -4   4  29       69.62       75.72     12.25 o
  -3   4  29       62.53       58.19     14.49 o
  -2   4  29       43.31       41.73     10.85 o
  -1   4  29        5.00       11.89      8.77 o
   0   4  29      152.38      155.21     13.09 o
   1   4  29       40.57       31.31     12.45 o
   2   4  29       82.53      103.34     10.77 o
   3   4  29      190.95      214.67     20.29 o
   4   4  29       41.53       39.20     15.84 o
   5   4  29       29.89       61.05     23.27 o
  -6   5  29        0.00       25.29     15.08 o
  -5   5  29        9.04       21.69     13.84 o
  -4   5  29        6.31       -2.66     11.93 o
  -3   5  29        8.33        2.35     10.03 o
  -2   5  29       16.05       32.99      9.89 o
  -1   5  29        1.91        8.19      8.93 o
   0   5  29        0.14       -6.11     12.55 o
   1   5  29       37.10       50.73     10.28 o
   2   5  29       47.58       73.00     12.64 o
   3   5  29       18.36       42.97     20.79 o
   4   5  29       20.26       38.17     21.39 o
  -6   6  29       25.96       39.24     16.09 o
  -5   6  29      154.71      182.95     22.97 o
  -4   6  29        0.51       24.30     13.99 o
  -3   6  29       88.77       94.74     12.53 o
  -2   6  29      321.90      325.05     20.96 o
  -1   6  29      227.53      231.53     16.11 o
   0   6  29        4.94       14.18      9.52 o
   1   6  29        8.57       23.79      9.40 o
   2   6  29      132.16      143.01     17.35 o
   3   6  29       75.06       90.78     19.48 o
   4   6  29       46.03       67.12     23.11 o
  -6   7  29        9.25       24.42     39.79 o
  -5   7  29       13.60       -0.30     14.94 o
  -4   7  29      466.33      450.44     26.79 o
  -3   7  29      237.53      273.38     21.22 o
  -2   7  29      180.86      227.76     20.90 o
  -1   7  29       61.15       59.77     11.79 o
   0   7  29       22.85       18.54     15.69 o
   1   7  29       91.00      102.01     11.29 o
   2   7  29      223.33      179.60     19.13 o
   3   7  29       25.14       51.92     21.92 o
  -5   8  29       75.86       99.43     28.55 o
  -4   8  29        3.19        3.52     14.74 o
  -3   8  29        1.78       26.61     14.23 o
  -2   8  29       30.96       26.38     15.75 o
  -1   8  29       39.58       49.55     12.02 o
   0   8  29        2.44        0.74     17.71 o
   1   8  29        5.73       -5.62      9.01 o
   2   8  29      114.10      122.77     18.18 o
   3   8  29       64.68       77.98     42.96 o
  -4   9  29        1.99       11.60     20.29 o
  -3   9  29       56.41       59.55     16.38 o
  -2   9  29       16.21       22.36     15.90 o
  -1   9  29        1.61       10.10     12.04 o
   0   9  29       16.32       35.70     11.90 o
   1   9  29        2.62        2.34     10.08 o
   2   9  29        9.49       12.89     17.09 o
  -3  10  29        8.19       20.20     18.60 o
  -2  10  29       81.81       74.74     20.95 o
  -1  10  29       24.37       13.74     16.08 o
   0  10  29       71.81       84.64     17.01 o
   1  10  29        6.33        3.25     11.55 o
  -7   0  30       19.22       43.41     37.08 o
  -6   0  30       24.46       39.28     17.67 o
  -5   0  30      386.87      416.10     32.21 o
  -4   0  30       89.96      124.68     18.94 o
  -3   0  30       32.80       43.11     23.52 o
  -2   0  30      798.49      763.31     35.84 o
  -1   0  30       34.47       29.04     21.77 o
   0   0  30     1656.55     1644.57     57.90 o
   1   0  30      730.21      718.08     75.06 o
   2   0  30      128.73      111.64     18.34 o
   3   0  30       42.99       61.50     16.72 o
   4   0  30       84.09       74.28     18.49 o
   5   0  30       96.97      132.04     40.70 o
  -7   1  30      107.22      117.01     42.96 o
  -6   1  30       28.96       22.83     15.67 o
  -5   1  30        6.51        8.32     10.77 o
  -4   1  30       18.70       20.90     10.48 o
  -3   1  30      195.02      183.06     14.08 o
  -2   1  30      748.01      688.08     24.03 o
  -1   1  30        4.20        5.65      8.94 o
   0   1  30        2.31       12.60      9.03 o
   1   1  30       21.74       19.94     10.31 o
   2   1  30      554.76      508.63     22.26 o
   3   1  30       33.25       39.69     13.61 o
   4   1  30       22.57       59.31     14.62 o
   5   1  30       76.74       32.27     24.84 o
  -7   2  30        0.01       41.49     26.20 o
  -6   2  30        9.61        8.21     13.98 o
  -5   2  30       92.99      117.75     16.25 o
  -4   2  30       72.08       76.87     12.12 o
  -3   2  30       65.86       86.32     11.62 o
  -2   2  30       49.89       42.48     10.14 o
  -1   2  30        4.17        7.67      8.83 o
   0   2  30       81.68      103.59     11.73 o
   1   2  30       67.73       68.86     11.08 o
   2   2  30        0.00        9.07     11.88 o
   3   2  30        7.38       26.20     11.30 o
   4   2  30        7.83       22.15     11.90 o
  -6   3  30        0.26       -0.92     14.13 o
  -5   3  30       44.21       57.12     13.04 o
  -4   3  30        3.75        7.30     10.39 o
  -3   3  30      114.77      150.20     13.34 o
  -2   3  30       63.88       64.92     12.58 o
  -1   3  30      104.66       99.77     13.66 o
   0   3  30       47.06       54.80     10.53 o
   1   3  30      118.30      142.85     12.58 o
   2   3  30       54.24       66.73     15.46 o
   3   3  30       45.70       67.98     13.36 o
   4   3  30        0.06       19.56     11.40 o
  -6   4  30       62.81       58.36     16.30 o
  -5   4  30      159.87      188.34     19.84 o
  -4   4  30      319.07      300.92     18.20 o
  -3   4  30        2.78       -9.35      9.35 o
  -2   4  30       61.53       51.21     11.11 o
  -1   4  30      110.11       97.44     11.37 o
   0   4  30      303.31      285.77     16.31 o
   1   4  30       87.82      115.76     18.00 o
   2   4  30        0.73       23.59      9.68 o
   3   4  30      284.77      290.78     17.23 o
   4   4  30      182.76      180.69     20.79 o
  -6   5  30       53.17       76.83     27.15 o
  -5   5  30       97.30       81.33     24.15 o
  -4   5  30       23.25       13.24     11.62 o
  -3   5  30      277.39      286.14     25.14 o
  -2   5  30      311.82      314.49     17.41 o
  -1   5  30       10.81       12.98     10.34 o
   0   5  30       16.53       25.16     10.10 o
   1   5  30       38.57       58.48     10.77 o
   2   5  30      323.12      332.87     22.89 o
   3   5  30      169.63      166.84     20.05 o
   4   5  30        3.69       14.92     15.97 o
  -6   6  30       39.85       55.17     37.98 o
  -5   6  30       74.32       82.44     23.11 o
  -4   6  30      252.72      255.39     30.81 o
  -3   6  30        5.25       13.30     11.06 o
  -2   6  30        0.10       -5.12     10.17 o
  -1   6  30      122.73      114.11     13.39 o
   0   6  30      243.88      288.49     17.27 o
   1   6  30       30.13       36.21     13.66 o
   2   6  30       24.28       41.32     14.77 o
   3   6  30      224.63      264.65     27.79 o
  -5   7  30       16.06        9.63     15.71 o
  -4   7  30        1.80        8.38     14.72 o
  -3   7  30        3.39        9.18     13.18 o
  -2   7  30        0.16        2.70     10.81 o
  -1   7  30       11.52       10.99     11.21 o
   0   7  30        0.60       21.70     10.67 o
   1   7  30        1.24        2.14      9.60 o
   2   7  30        1.79       27.04     15.43 o
   3   7  30        2.96       15.14     16.12 o
  -4   8  30      115.85      107.02     18.52 o
  -3   8  30       70.78       40.84     19.19 o
  -2   8  30        6.77       19.90     12.82 o
  -1   8  30        4.72       11.97     11.22 o
   0   8  30        6.36       -4.73     10.75 o
   1   8  30       24.77       24.61     10.79 o
   2   8  30        0.02       11.41     15.51 o
  -3   9  30       81.55       60.95     16.81 o
  -2   9  30      124.44      143.43     31.03 o
  -1   9  30        4.62       11.82     15.22 o
   0   9  30        3.59        8.27     11.65 o
   1   9  30       49.58       70.26     12.07 o
  -1  10  30       29.02       34.06     29.87 o
  -6   1  31       14.50        0.22     15.45 o
  -5   1  31        4.48        7.60     11.00 o
  -4   1  31       11.86       13.63     10.65 o
  -3   1  31       89.24       76.07     11.80 o
  -2   1  31      251.78      299.08     16.67 o
  -1   1  31      207.67      212.90     14.27 o
   0   1  31      221.43      227.24     16.12 o
   1   1  31        0.37       16.37     10.74 o
   2   1  31        8.41       16.31     10.60 o
   3   1  31       28.73       34.38     11.74 o
   4   1  31       62.06       84.19     17.23 o
  -6   2  31       16.75        7.43     16.19 o
  -5   2  31        1.20       11.14     11.46 o
  -4   2  31      123.98      145.70     19.49 o
  -3   2  31      497.69      486.94     28.36 o
  -2   2  31      132.08      105.48     11.93 o
  -1   2  31       38.45       36.94      9.93 o
   0   2  31      259.53      264.31     16.29 o
   1   2  31      215.13      205.80     15.73 o
   2   2  31      517.92      500.52     23.09 o
   3   2  31       15.02       27.68     13.73 o
   4   2  31      106.72      129.10     15.14 o
  -6   3  31       17.25       33.43     16.78 o
  -5   3  31       68.99       91.38     21.62 o
  -4   3  31        0.36       13.96     10.75 o
  -3   3  31       55.11       45.97     11.30 o
  -2   3  31      379.24      331.28     17.59 o
  -1   3  31      268.72      269.82     15.57 o
   0   3  31      182.70      207.93     14.91 o
   1   3  31       25.13       27.92     10.13 o
   2   3  31      166.36      186.25     16.56 o
   3   3  31      136.14      155.67     24.80 o
   4   3  31        3.33       18.25     11.87 o
  -6   4  31        5.17       -4.51     14.99 o
  -5   4  31        1.76       18.22     14.28 o
  -4   4  31        2.68       17.94     11.28 o
  -3   4  31        0.82       11.95     10.75 o
  -2   4  31      205.43      185.74     14.45 o
  -1   4  31      155.66      173.22     15.24 o
   0   4  31        6.88       12.82      9.94 o
   1   4  31        2.00       -6.35      9.33 o
   2   4  31       19.17       33.77     11.53 o
   3   4  31        1.46       17.34     10.48 o
  -5   5  31        0.67       19.04     14.52 o
  -4   5  31        3.70        6.16     11.67 o
  -3   5  31       16.53       24.53     11.24 o
  -2   5  31      122.14      125.43     14.09 o
  -1   5  31       32.49       27.63     17.68 o
   0   5  31       19.66       10.47     10.17 o
   1   5  31        0.55        8.48      9.65 o
   2   5  31        5.49       13.12     10.24 o
   3   5  31        1.50        8.31     15.37 o
  -5   6  31        0.24      -14.54     14.54 o
  -4   6  31      116.91      114.99     17.91 o
  -3   6  31       91.35      119.36     14.20 o
  -2   6  31        0.72       15.62     10.41 o
  -1   6  31        2.35       24.41     11.17 o
   0   6  31       32.71       25.50     10.81 o
   1   6  31      107.83      123.67     15.17 o
   2   6  31      130.62       95.20     11.90 o
   3   6  31        8.30       29.83     17.30 o
  -4   7  31       90.91      115.01     18.22 o
  -3   7  31       92.04      130.76     18.13 o
  -2   7  31      173.00      184.43     18.99 o
  -1   7  31      169.37      159.66     15.57 o
   0   7  31      158.30      158.34     14.87 o
   1   7  31       47.27       40.13     11.28 o
   2   7  31       14.65       23.30     15.86 o
  -4   8  31      185.29      201.68     50.65 o
  -3   8  31      132.83      162.12     36.03 o
  -2   8  31        4.23        4.87     20.38 o
  -1   8  31       36.75       29.86     13.02 o
   0   8  31       15.39       16.65     11.43 o
   1   8  31      127.14      132.46     14.08 o
  -2   9  31      201.06      230.43     24.15 o
  -1   9  31       57.23       47.59     26.51 o
   0   9  31       73.28       64.94     13.62 o
  -6   0  32        1.27       -6.62     17.55 o
  -5   0  32        3.18       10.65     16.42 o
  -4   0  32      124.40      129.69     27.41 o
  -3   0  32      370.96      350.51     33.56 o
  -2   0  32      665.52      655.72     59.46 o
  -1   0  32        8.60       -0.28     27.35 o
   0   0  32        3.61       33.05     18.99 o
   1   0  32      314.88      320.87     33.01 o
   2   0  32      191.71      181.42     22.32 o
   3   0  32       68.84       72.57     18.73 o
  -6   1  32      101.26      131.71     20.71 o
  -5   1  32        6.61        3.26     10.91 o
  -4   1  32       47.13       52.00     11.97 o
  -3   1  32       20.58       51.61     11.68 o
  -2   1  32       83.82      108.03     13.01 o
  -1   1  32      148.28      178.57     13.82 o
   0   1  32      125.50      137.36     13.67 o
   1   1  32       41.36       52.53     12.16 o
   2   1  32       21.41       22.67     19.84 o
   3   1  32        0.63       21.75     11.72 o
  -6   2  32       23.77       51.33     16.84 o
  -5   2  32       23.05       37.74     17.12 o
  -4   2  32       35.57       32.55     12.00 o
  -3   2  32       91.70      105.08     13.13 o
  -2   2  32        0.69       16.70     10.19 o
  -1   2  32        5.40       21.12     13.28 o
   0   2  32       33.70       65.19     11.53 o
   1   2  32       70.78       45.99     11.74 o
   2   2  32       32.74       49.60     11.74 o
   3   2  32        0.66       29.92     11.79 o
  -6   3  32        2.03       37.98     38.89 o
  -5   3  32       78.33       57.89     14.21 o
  -4   3  32       61.11       56.54     12.50 o
  -3   3  32       90.79       77.06     12.50 o
  -2   3  32       31.14       26.46     10.85 o
  -1   3  32       35.81       40.96     11.36 o
   0   3  32      207.44      196.08     14.92 o
   1   3  32       45.23       63.07     12.19 o
   2   3  32       31.71       25.97     11.43 o
   3   3  32       70.76       81.89     23.12 o
  -5   4  32       33.81       53.41     17.07 o
  -4   4  32       19.40       -1.44     11.08 o
  -3   4  32      151.72      132.29     13.99 o
  -2   4  32      208.50      190.14     14.89 o
  -1   4  32        4.89       20.78     11.20 o
   0   4  32        1.17       25.76     11.80 o
   1   4  32       54.90       53.08     11.60 o
   2   4  32       93.96      105.15     13.21 o
   3   4  32       58.49       94.64     19.32 o
  -5   5  32       19.28       53.33     16.96 o
  -4   5  32      142.92      165.15     17.67 o
  -3   5  32        0.89      -10.15     10.47 o
  -2   5  32        0.09        0.02     10.58 o
  -1   5  32      297.47      261.80     17.83 o
   0   5  32      317.38      331.40     18.94 o
   1   5  32      121.76      166.38     20.89 o
   2   5  32       52.56       40.78     11.45 o
  -4   6  32        8.64       10.83     15.10 o
  -3   6  32        5.91        1.60     14.76 o
  -2   6  32       63.59       58.77     13.44 o
  -1   6  32       67.26       69.45     16.57 o
   0   6  32       16.57        6.82     11.07 o
   1   6  32        8.97       20.99     18.97 o
   2   6  32       59.16       84.05     21.65 o
  -4   7  32       12.70       23.32     15.79 o
  -3   7  32        2.37      -14.64     14.64 o
  -2   7  32       30.94       14.63     12.67 o
  -1   7  32        6.88       26.20     12.16 o
   0   7  32        0.55       12.17     11.32 o
   1   7  32        0.02        9.81     13.28 o
  -2   8  32       63.50       45.50     16.84 o
  -1   8  32        1.42        1.22     11.94 o
   0   8  32       33.54       37.68     12.67 o
  -5   1  33       16.75       32.23     12.79 o
  -4   1  33       37.01       44.15     13.05 o
  -3   1  33      151.92      150.75     14.45 o
  -2   1  33        5.18        6.28     10.24 o
  -1   1  33        3.75       24.64     10.41 o
   0   1  33        9.38       13.87     11.59 o
   1   1  33       77.12       76.82     13.85 o
   2   1  33      105.00       93.94     13.72 o
   3   1  33        1.08       39.33     12.57 o
  -5   2  33       51.25       61.61     14.27 o
  -4   2  33      139.73      193.46     17.91 o
  -3   2  33      111.45      131.24     14.10 o
  -2   2  33       20.92       30.11     10.87 o
  -1   2  33      274.98      287.24     25.11 o
   0   2  33       55.71       94.94     12.95 o
   1   2  33       27.86       42.87     12.17 o
   2   2  33       15.73       11.12     11.67 o
   3   2  33      173.18      207.58     16.75 o
  -5   3  33        2.43        5.93     15.18 o
  -4   3  33       84.78       63.25     16.45 o
  -3   3  33      117.40      128.08     13.93 o
  -2   3  33       35.04       26.91     11.76 o
  -1   3  33       70.68       86.19     13.20 o
   0   3  33       90.71       86.33     12.90 o
   1   3  33      164.61      181.62     22.58 o
   2   3  33      167.02      149.55     23.85 o
  -5   4  33       32.64       35.62     19.32 o
  -4   4  33        8.80        2.00     11.66 o
  -3   4  33        1.99       -1.39     11.12 o
  -2   4  33       11.75       21.58     11.31 o
  -1   4  33      464.30      497.59     34.02 o
   0   4  33        0.59       10.34     10.93 o
   1   4  33        0.14        8.58     11.17 o
   2   4  33       16.13       22.51     11.40 o
  -4   5  33       35.10       36.51     16.28 o
  -3   5  33       13.51        6.05     11.49 o
  -2   5  33        0.42       -3.82     11.78 o
  -1   5  33        7.33       19.09     11.53 o
   0   5  33        0.14       -3.20     10.72 o
   1   5  33       11.10       23.68     11.37 o
   2   5  33       15.58       35.43     13.18 o
  -3   6  33      104.41       83.67     14.38 o
  -2   6  33       41.91       31.29     12.65 o
  -1   6  33        9.16       21.86     12.02 o
   0   6  33       81.54       79.61     13.54 o
   1   6  33        0.13       -1.93     19.07 o
  -2   7  33       31.26       46.96     13.87 o
  -1   7  33        2.89       -8.54     17.87 o
   0   7  33        2.91       10.33     11.59 o
  -5   0  34        2.54        4.55     16.88 o
  -4   0  34      107.29      138.69     21.31 o
  -3   0  34      152.67      184.13     22.50 o
  -2   0  34        4.02       15.41     15.86 o
  -1   0  34      153.60      130.91     19.24 o
   0   0  34      396.51      367.64     30.81 o
   1   0  34       23.28       61.90     18.34 o
   2   0  34       83.89      114.19     29.84 o
  -5   1  34       43.32       45.95     13.60 o
  -4   1  34        0.07       -1.71     11.68 o
  -3   1  34        0.98        1.28     10.97 o
  -2   1  34      208.35      225.05     26.63 o
  -1   1  34      187.40      173.07     15.64 o
   0   1  34        0.10       18.57     11.98 o
   1   1  34       52.29       52.83     19.58 o
   2   1  34        3.72       18.44     12.08 o
  -4   2  34       17.42        7.02     12.09 o
  -3   2  34        2.87        9.91     11.71 o
  -2   2  34        9.82       -2.79     10.66 o
  -1   2  34        9.51       24.26     11.78 o
   0   2  34       10.45       15.78     12.18 o
   1   2  34        2.06        4.73     11.79 o
   2   2  34       42.22       31.82     12.68 o
  -4   3  34        0.14       11.24     14.70 o
  -3   3  34        9.79        3.51     11.30 o
  -2   3  34        8.73       14.32     11.27 o
  -1   3  34      103.08       84.03     13.49 o
   0   3  34       26.92       20.52     11.23 o
   1   3  34       32.39       25.84     12.54 o
   2   3  34        3.02       20.57     11.90 o
  -4   4  34       69.49       63.57     14.49 o
  -3   4  34       75.10       72.48     13.74 o
  -2   4  34        0.85       -0.01     11.75 o
  -1   4  34      173.09      172.50     16.03 o
   0   4  34       66.11       77.07     13.43 o
   1   4  34      108.21      131.07     15.04 o
  -3   5  34      138.30      162.31     16.92 o
  -2   5  34      121.75      112.12     17.00 o
  -1   5  34       67.46       57.87     13.39 o
   0   5  34       14.70       31.18     11.84 o
   1   5  34      140.65      206.39     19.79 o
  -2   6  34        5.96       15.56     12.86 o
  -1   6  34       80.28       97.30     17.69 o
   0   6  34       27.23       75.06     44.31 o
  -4   1  35       12.08       14.34     12.38 o
  -3   1  35        1.94       -0.28     11.34 o
  -2   1  35      128.21      131.66     14.35 o
  -1   1  35      189.58      186.69     20.40 o
   0   1  35       44.68       57.67     13.37 o
   1   1  35        0.26        6.98     12.53 o
  -4   2  35      145.35      178.62     32.61 o
  -3   2  35      148.27      151.80     16.04 o
  -2   2  35       48.20       42.85     12.57 o
  -1   2  35        0.26       15.47     11.93 o
   0   2  35       18.65       16.07     12.35 o
   1   2  35      200.17      182.21     17.88 o
  -3   3  35        0.16       15.72     11.74 o
  -2   3  35       69.19       77.82     15.28 o
  -1   3  35      211.05      231.08     25.64 o
   0   3  35       22.42       35.53     13.31 o
   1   3  35        0.11        3.09     11.97 o
  -3   4  35       47.03       64.53     26.84 o
  -2   4  35       12.88       19.97     13.11 o
  -1   4  35       11.80       10.88     12.09 o
   0   4  35      100.69      109.88     14.86 o
  -1   5  35       10.67       70.54     41.60 o
  -3   0  36      106.33      132.04     43.41 o
  -2   0  36      334.48      312.90     49.66 o
  -1   0  36       21.78       28.42     48.84 o
   0   0  36        7.82       30.75     18.60 o
  -2   1  36        1.85       21.29     11.82 o
  -1   1  36       68.73      113.07     14.87 o
   0   1  36      106.13      136.92     26.21 o
  -2   2  36        1.54        3.87     15.58 o
  -1   2  36        0.53        2.44     12.05 o
 
